# Supplementary material for: A Bacterial Inflammation Sensor Regulates c-di-GMP Signaling, Adhesion, and Biofilm Formation
Source: mBio. 2021 Jun 22;12(3):e00173-21. doi: 10.1128/mBio.00173-21 (PMC8262984; doi:10.1128/mBio.00173-21)
Supplement: DATA SET S1 [file mbio.00173-21-sd001.xlsx]

## Sheet: Data S1A
The following tabs correspond to data values presented in the main text figure.

## Sheet: Fig. 1
Fig. 1A
	AB958					AB959
Untreated	0.984076	0.962843	0.945806	0.923683		0.967039	0.95585	0.982296	1.00633
Water	0.906773	0.911605	0.894568	0.92826		0.994501	1.00048	0.978608	0.998315
PBS	0.892406	0.910842	0.898636	0.93627		0.980388	0.985347	0.987	0.996281
2xPBS	0.914021	0.903214	1.07282	1.01294		0.97187	0.996917	0.966911	1.00429
5 uM HOCl	1.21509	1.11834	1.24624	1.04065		0.165538	0.147738	0.124217	0.121547
25 uM HOCl	1.16271	1.05616	1.20912	1.1027		0.159817	0.14901	0.179651	0.176091
50 uM HOCl	1.42615	1.31235	1.4161	1.23594		0.339849	0.32205	0.310352	0.316201
100 uM HOCl	1.4709	1.53091	1.71476	1.53091		0.604939	0.569594	0.658975	0.537173
250 uM HOCl	1.49302	1.54248	1.66072	1.5955		0.785862	0.802645	0.774165	0.789422
500 uM HOCl	1.45107	1.47764	1.49747	1.45628		0.852484	0.857443	0.900162	0.823877
1 mM HOCl	0.758272	0.962461	0.846636	0.996027		0.534884	0.579257	0.624138	0.619815
2.5 mM HOCl	0.392486	0.410031	0.357776	0.335272		0.30603	0.295096	0.281873	0.287086
Fig. 1B
	AB958					AB959
Untreated	0.7684	0.7517	0.7383	0.7209		0.755	0.7462	0.767	0.7859
Water	0.7076	0.7114	0.698	0.7245		0.7766	0.7813	0.7641	0.7796
PBS	0.6963	0.7108	0.7012	0.7308		0.7655	0.7694	0.7707	0.778
2xPBS	0.7133	0.7048	0.8382	0.7911		0.7588	0.7785	0.7549	0.7843
5 uM HOCl	0.7432	0.7087	0.7412	0.6978		0.7427	0.7547	0.7665	0.7783
25 uM HOCl	0.736	0.7027	0.7292	0.7278		0.7589	0.7706	0.7597	0.7712
50 uM HOCl	0.7184	0.7004	0.7447	0.7271		0.7449	0.7507	0.7481	0.7588
100 uM HOCl	0.7897	0.7111	0.9055	0.8063		0.7333	0.7542	0.7555	0.7492
250 uM HOCl	0.8026	0.742	0.8071	0.7307		0.7176	0.734	0.7744	0.7906
500 uM HOCl	0.7618	0.7277	0.7666	0.7375		0.7415	0.7544	0.7411	0.7647
1 mM HOCl	0.7683	0.7213	0.7999	0.7388		0.73	0.7487	0.7374	0.7528
2.5 mM HOCl	0.8157	0.6983	0.8512	0.7798		0.6549	0.6783	0.7242	0.734
Fig. 1C
[HOCl] uM	0	5	25	50	100	200	300	400	500	1000	2500
AB958	0.49932	2.43401	4.1483	4.23401	5.45306	5.88571	6.98503	3.68299	2.70204	2.34694	2.81633
	0.926531	5.2449	4.20544	3.65442	5.36871	6.2068	4.97279	3.89932	2.64762	2.04218	1.18912
	0.590476	4.8381	4.93878	4.35646	5.73741	5.34694	6.44354	3.18503	3.76054	2.47075	1.91837
	1.98367	5.27347	5.46667	7.03129	4.29524	4.67755	6.5932	4.07891	3.4966	5.8898	5.54966
AB959	0.346939	0.87483	0.378231	0.278912	0.296599	0.810884	0.346939	0.266667	0.304762	0.533333	0.321088
	0.393197	0.331973	0.32517	0.29932	0.296599	0.306122	0.368707	0.52381	0.42449	0.29932	0.341497
	0.280272	0.355102	0.289796	0.303401	0.296599	0.304762	0.314286	0.266667	0.288435	0.285714	1.4585
	0.272109	0.333333	0.336054	0.293878	0.29932	0.352381	0.318367	0.295238	0.387755	0.319728	0.387755
Fig. 1D
[HOCl] uM	1	5	25	50	100	200	300	400	500	1000	2500
AB959	0.736	0.642	0.581	0.506	0.548	0.552	0.524	0.526	0.644	0.575	0.618
	0.682	0.622	0.671	0.626	0.573	0.551	0.552	0.532	0.665	0.552	0.577
	0.661	0.607	0.639	0.604	0.571	0.549	0.529	0.527	0.604	0.506	0.594
	0.653	0.613	0.637	0.476	0.57	0.545	0.513	0.525	0.627	0.514	0.562
AB959	1.138	1.119	1.105	1.063	0.989	0.999	0.863	0.915	1.11	0.818	0.847
	1.153	1.108	1.066	0.996	0.999	0.985	0.985	1.044	0.851	0.869	0.856
	1.188	1.114	1.02	1.007	1.003	1.101	1	0.967	1.027	0.925	0.732
	1.264	1.164	0.973	1.139	1.135	0.967	0.964	1.016	0.997	0.975	0.945
Fig. 1E-H
Time (min)	AB958 0 uM	AB958 5 uM HOCl	AB958 25 uM HOCl	AB958 50 uM HOCl	AB958 100 uM HOCl	AB958 200 uM HOCl	AB958 300 uM HOCl	AB958 400 uM HOCl	AB958 500 uM HOCl	AB958 1 mM HOCl	AB958 2.5 mM HOCl	AB958 0 uM	AB958 5 uM HOCl	AB958 25 uM HOCl	AB958 50 uM HOCl	AB958 100 uM HOCl	AB958 200 uM HOCl	AB958 300 uM HOCl	AB958 400 uM HOCl	AB958 500 uM HOCl	AB958 1 mM HOCl	AB958 2.5 mM HOCl	AB958 0 uM	AB958 5 uM HOCl	AB958 25 uM HOCl	AB958 50 uM HOCl	AB958 100 uM HOCl	AB958 200 uM HOCl	AB958 300 uM HOCl	AB958 400 uM HOCl	AB958 500 uM HOCl	AB958 1 mM HOCl	AB958 2.5 mM HOCl	AB958 0 uM	AB958 5 uM HOCl	AB958 25 uM HOCl	AB958 50 uM HOCl	AB958 100 uM HOCl	AB958 200 uM HOCl	AB958 300 uM HOCl	AB958 400 uM HOCl	AB958 500 uM HOCl	AB958 1 mM HOCl	AB958 2.5 mM HOCl	AB959 0 uM	AB959 5 uM HOCl	AB959 25 uM HOCl	AB959 50 uM HOCl	AB959 100 uM HOCl
0	0.0174857	0.1056	0.0968	0.1095	0.0946	0.0975	0.0949	0.0967	0.0956	0.0967	0.1024	0.1004	0.1051	0.0994	0.0997	0.097	0.1005	0.0977	0.0981	0.099	0.1002	0.0991	0.1036	0.1024	0.1032	0.1019	0.0971	0.102	0.0963	0.0952	0.0977	0.0975	0.099	0.1037	0.1054	0.0998	0.1028	0.0984	0.104	0.0981	0.096	0.0974	0.0965	0.0939	0.1057	0.1195	0.1116	0.1101	0.1117
5	0.0257714	0.1033	0.0965	0.117	0.1067	0.104	0.1019	0.1042	0.1001	0.1011	0.1064	0.1068	0.1079	0.1027	0.1069	0.0996	0.1027	0.1012	0.0995	0.1062	0.1122	0.1035	0.1085	0.1078	0.1095	0.1072	0.1014	0.1032	0.0999	0.0978	0.1022	0.1055	0.1019	0.1049	0.1073	0.1038	0.1031	0.1003	0.104	0.0973	0.0988	0.1003	0.1027	0.0994	0.1072	0.1297	0.1186	0.1133	0.1196
10	0.0182429	0.1017	0.096	0.1233	0.1072	0.1005	0.0971	0.0958	0.0958	0.0972	0.1058	0.1013	0.1156	0.1041	0.1065	0.1056	0.11	0.1147	0.1119	0.1175	0.1201	0.1016	0.1049	0.1133	0.1091	0.1063	0.1047	0.1086	0.1013	0.1085	0.1131	0.1073	0.1027	0.1016	0.1094	0.1054	0.1048	0.1055	0.1088	0.1039	0.1035	0.1079	0.1027	0.097	0.1061	0.1364	0.1238	0.1182	0.1254
15	0.0172571	0.1018	0.0961	0.1157	0.0977	0.099	0.097	0.0958	0.0954	0.0968	0.1008	0.1012	0.1095	0.1012	0.1152	0.1049	0.1091	0.1085	0.1038	0.1092	0.1139	0.107	0.1027	0.1065	0.1036	0.1123	0.1054	0.1106	0.1087	0.1026	0.1094	0.1095	0.1082	0.1012	0.105	0.1034	0.1075	0.1075	0.1036	0.1037	0.1021	0.1063	0.1052	0.1052	0.1069	0.137	0.1193	0.1204	0.1181
20	0.0168571	0.1023	0.0965	0.1095	0.0953	0.099	0.0967	0.0955	0.0957	0.0969	0.1009	0.1028	0.1061	0.1006	0.1184	0.1072	0.1052	0.1067	0.1014	0.1054	0.1094	0.1098	0.1034	0.1047	0.102	0.1178	0.109	0.1083	0.107	0.1017	0.1054	0.1096	0.1089	0.1003	0.1032	0.1024	0.1094	0.1044	0.1	0.1017	0.0997	0.1062	0.1065	0.105	0.1072	0.1329	0.1152	0.117	0.1114
25	0.0168	0.1027	0.0964	0.1059	0.0952	0.0987	0.0973	0.0958	0.096	0.097	0.1008	0.1014	0.1055	0.1007	0.1213	0.1075	0.1032	0.1058	0.1	0.1028	0.1079	0.1117	0.1041	0.1046	0.1016	0.1232	0.1096	0.105	0.1046	0.0989	0.1053	0.1064	0.106	0.1011	0.1035	0.1021	0.1072	0.1016	0.0994	0.0996	0.098	0.1026	0.1061	0.1024	0.1077	0.1316	0.1132	0.1136	0.109
30	0.0173143	0.1033	0.0969	0.1054	0.0953	0.0988	0.0973	0.096	0.0962	0.0968	0.1005	0.1015	0.1057	0.1005	0.1198	0.1031	0.1018	0.1041	0.0993	0.1014	0.1058	0.1041	0.1045	0.1046	0.1012	0.121	0.1036	0.1031	0.1028	0.0985	0.1022	0.1032	0.1045	0.1014	0.1033	0.1015	0.1048	0.0999	0.0992	0.0986	0.0978	0.1002	0.1026	0.1008	0.1086	0.1312	0.113	0.1122	0.1082
35	0.0178143	0.1036	0.0969	0.1051	0.095	0.0988	0.0975	0.0962	0.0963	0.0968	0.1006	0.1019	0.1052	0.1004	0.1125	0.1001	0.1011	0.1032	0.0991	0.1009	0.105	0.1023	0.1051	0.1042	0.1007	0.1126	0.1002	0.1022	0.1007	0.0978	0.1002	0.1018	0.1037	0.1017	0.1033	0.1015	0.1039	0.0993	0.0988	0.0976	0.0971	0.0991	0.1009	0.0998	0.1091	0.1306	0.1127	0.1118	0.1081
40	0.0188714	0.1039	0.0969	0.1051	0.0952	0.0991	0.0976	0.0962	0.0965	0.0971	0.1008	0.1026	0.1055	0.1004	0.1068	0.0992	0.1007	0.1026	0.0992	0.101	0.1048	0.1017	0.1057	0.1045	0.1011	0.1076	0.0995	0.1015	0.0999	0.0976	0.0995	0.1009	0.1035	0.1025	0.1036	0.1016	0.103	0.0992	0.0989	0.0972	0.0973	0.0985	0.0999	0.0995	0.1104	0.131	0.1131	0.112	0.1086
45	0.0198857	0.1048	0.0974	0.1054	0.0956	0.0994	0.0981	0.0965	0.0969	0.0973	0.1013	0.1039	0.1058	0.1007	0.1058	0.0991	0.1007	0.1025	0.0992	0.1009	0.1047	0.1009	0.1067	0.1048	0.1011	0.1065	0.0993	0.1015	0.1003	0.0978	0.0996	0.1009	0.103	0.104	0.1041	0.102	0.1031	0.0988	0.099	0.0975	0.0974	0.0985	0.0991	0.0994	0.1116	0.133	0.1142	0.1125	0.109
50	0.0208714	0.1055	0.0975	0.1056	0.0958	0.0997	0.0983	0.0968	0.0971	0.0976	0.1015	0.105	0.1067	0.1012	0.1051	0.0991	0.1008	0.1021	0.0991	0.101	0.1044	0.1008	0.1077	0.1054	0.1014	0.1054	0.0993	0.1016	0.1	0.098	0.0992	0.1008	0.103	0.1046	0.1046	0.1023	0.1028	0.0988	0.0995	0.0977	0.0974	0.0989	0.0993	0.099	0.113	0.1352	0.115	0.114	0.1097
55	0.0218286	0.1056	0.0976	0.1059	0.0957	0.0998	0.0983	0.0967	0.097	0.0975	0.1016	0.1061	0.107	0.101	0.1044	0.0987	0.1007	0.1023	0.0994	0.1006	0.1046	0.1003	0.1084	0.1058	0.1017	0.1052	0.099	0.1014	0.0996	0.0977	0.099	0.1004	0.1028	0.1047	0.1043	0.102	0.1029	0.0988	0.0999	0.0974	0.0972	0.0985	0.0992	0.0991	0.1138	0.137	0.1158	0.1144	0.1101
60	0.0231571	0.1064	0.0978	0.1064	0.0957	0.1001	0.0985	0.0971	0.0973	0.098	0.1018	0.1074	0.1075	0.1017	0.1046	0.0987	0.1011	0.1028	0.0999	0.1012	0.1047	0.1007	0.109	0.1064	0.102	0.1055	0.0993	0.1019	0.0999	0.0982	0.099	0.1006	0.103	0.1055	0.1054	0.1025	0.1036	0.0989	0.1001	0.0977	0.0974	0.0988	0.0992	0.099	0.1158	0.1401	0.1175	0.116	0.1113
65	0.0246286	0.1077	0.0984	0.1071	0.0962	0.1005	0.0989	0.0972	0.0978	0.0982	0.1022	0.1085	0.1086	0.1022	0.1054	0.0989	0.1016	0.1031	0.0999	0.1015	0.1056	0.101	0.1106	0.1076	0.1024	0.1059	0.0995	0.1025	0.1005	0.0987	0.0996	0.1013	0.1036	0.1062	0.1062	0.1035	0.1038	0.0996	0.1007	0.0981	0.0982	0.0991	0.0996	0.0997	0.1175	0.1428	0.1189	0.1176	0.112
70	0.0255714	0.1086	0.099	0.1076	0.0966	0.1012	0.0996	0.0976	0.0982	0.0987	0.1028	0.1091	0.1096	0.1028	0.1058	0.0993	0.1021	0.1039	0.1007	0.1018	0.1064	0.1013	0.1117	0.1084	0.1033	0.1064	0.1	0.1028	0.1008	0.0987	0.1001	0.1015	0.104	0.1072	0.1072	0.1039	0.1045	0.1002	0.1015	0.0987	0.0984	0.0995	0.1001	0.1005	0.1194	0.145	0.1202	0.1186	0.1134
75	0.0274571	0.1096	0.0991	0.1082	0.0966	0.1013	0.1001	0.0979	0.0986	0.0989	0.1034	0.1103	0.1103	0.1034	0.1063	0.0997	0.1022	0.1044	0.1006	0.1022	0.1068	0.1017	0.113	0.1095	0.1042	0.1071	0.1	0.1032	0.1014	0.0993	0.1006	0.1018	0.1043	0.1082	0.1077	0.1044	0.105	0.1002	0.1016	0.099	0.0986	0.0997	0.1	0.1005	0.1208	0.148	0.1214	0.1201	0.1139
80	0.0291429	0.1106	0.0995	0.1087	0.0968	0.1018	0.1004	0.0979	0.0985	0.0992	0.104	0.1117	0.1115	0.1039	0.107	0.0998	0.1028	0.1051	0.1012	0.1021	0.1074	0.102	0.1144	0.1105	0.1047	0.1071	0.1008	0.1037	0.1019	0.0997	0.1006	0.1022	0.1042	0.1096	0.1088	0.1054	0.1055	0.1007	0.1023	0.099	0.1011	0.1001	0.1006	0.101	0.1233	0.1517	0.1232	0.1215	0.1152
85	0.0312429	0.1121	0.1003	0.1097	0.0971	0.1026	0.101	0.0983	0.0991	0.0995	0.1045	0.1138	0.1125	0.1051	0.1081	0.1005	0.1036	0.1059	0.1019	0.1032	0.107	0.1028	0.1162	0.1121	0.1054	0.1085	0.1013	0.1044	0.1024	0.1004	0.1014	0.1031	0.1054	0.1108	0.11	0.106	0.1063	0.101	0.1031	0.1001	0.1008	0.1008	0.1011	0.1019	0.1255	0.1549	0.1247	0.1231	0.1164
90	0.0335143	0.114	0.1012	0.1106	0.0977	0.1033	0.1022	0.0994	0.0999	0.1003	0.1056	0.1161	0.1145	0.1062	0.1093	0.1011	0.1045	0.1075	0.1029	0.1039	0.1085	0.104	0.1182	0.1133	0.107	0.1099	0.1021	0.1056	0.1037	0.1013	0.1024	0.1039	0.1061	0.1127	0.1112	0.1073	0.1074	0.102	0.104	0.1012	0.1021	0.1013	0.102	0.1026	0.1289	0.1587	0.127	0.125	0.118
95	0.0363	0.1152	0.1015	0.1116	0.0979	0.1036	0.1026	0.0992	0.1002	0.1007	0.1063	0.118	0.116	0.1068	0.1099	0.1017	0.1054	0.1081	0.1034	0.1045	0.1092	0.1044	0.1202	0.1147	0.1073	0.1107	0.1024	0.1061	0.1041	0.1015	0.1027	0.1045	0.1068	0.114	0.1122	0.1076	0.1079	0.1022	0.1046	0.1011	0.102	0.1017	0.1022	0.1029	0.131	0.1618	0.1288	0.1265	0.1186
100	0.0393714	0.117	0.1024	0.1124	0.0982	0.1045	0.103	0.1	0.1008	0.1012	0.1072	0.1202	0.1177	0.1081	0.1113	0.1025	0.1062	0.1093	0.1041	0.1053	0.1104	0.105	0.1226	0.1165	0.1089	0.1123	0.1036	0.1073	0.1053	0.1026	0.1036	0.1054	0.1078	0.1161	0.1143	0.1093	0.1092	0.103	0.1058	0.1023	0.1013	0.1026	0.1031	0.1044	0.1343	0.1669	0.1314	0.1291	0.1205
105	0.0431571	0.1192	0.1036	0.1142	0.0994	0.1055	0.1044	0.101	0.1019	0.1023	0.1084	0.1232	0.1199	0.1096	0.1131	0.1037	0.1077	0.1112	0.1051	0.1066	0.1118	0.1063	0.1256	0.1186	0.1104	0.1142	0.1047	0.1086	0.1067	0.1035	0.1051	0.1065	0.1092	0.1185	0.1159	0.1108	0.1107	0.1039	0.1072	0.1032	0.1025	0.1035	0.104	0.1052	0.1383	0.1707	0.1343	0.1317	0.1222
110	0.0468143	0.122	0.1043	0.1155	0.0994	0.1065	0.1054	0.1016	0.1026	0.1028	0.1094	0.1258	0.122	0.1107	0.1147	0.1041	0.1086	0.1125	0.1061	0.1072	0.1132	0.1072	0.1281	0.1209	0.1121	0.1155	0.1052	0.1093	0.1074	0.1043	0.1059	0.1076	0.1102	0.1205	0.1175	0.1116	0.1119	0.1049	0.1083	0.104	0.1036	0.1043	0.1046	0.1064	0.1418	0.1765	0.1373	0.1345	0.1243
115	0.0516286	0.1247	0.1055	0.1173	0.1003	0.1074	0.1063	0.1021	0.1032	0.1038	0.1107	0.1296	0.1246	0.1121	0.1164	0.105	0.1096	0.1141	0.1072	0.1085	0.1144	0.1084	0.1318	0.1237	0.1131	0.1175	0.1064	0.1112	0.1086	0.105	0.1067	0.1087	0.1109	0.1237	0.1197	0.1133	0.1134	0.1054	0.1097	0.1049	0.1041	0.105	0.106	0.1078	0.1464	0.1852	0.1414	0.138	0.1264
120	0.0576286	0.128	0.1069	0.1192	0.1011	0.1093	0.108	0.1031	0.1044	0.1047	0.1125	0.1339	0.1279	0.1145	0.1186	0.1061	0.1115	0.1164	0.1086	0.1094	0.1169	0.11	0.1366	0.1267	0.1159	0.12	0.1078	0.1127	0.1106	0.1069	0.1087	0.1104	0.1132	0.1269	0.1227	0.1156	0.1155	0.1072	0.1116	0.1066	0.1055	0.1066	0.1077	0.1094	0.1515	0.1925	0.1462	0.1425	0.1287
125	0.0641286	0.1323	0.109	0.1218	0.1022	0.1113	0.1098	0.1046	0.1062	0.1064	0.1144	0.1386	0.1312	0.1171	0.1216	0.108	0.1133	0.1189	0.1104	0.1117	0.1192	0.1117	0.142	0.1304	0.1187	0.1229	0.1099	0.115	0.1127	0.1087	0.1108	0.1124	0.1148	0.1309	0.1257	0.1182	0.1176	0.1087	0.1138	0.1084	0.1111	0.1083	0.1087	0.1114	0.1569	0.1989	0.1516	0.1477	0.1324
130	0.0692714	0.1362	0.1107	0.1245	0.1034	0.113	0.1116	0.1059	0.1078	0.1081	0.117	0.1436	0.1358	0.1192	0.1242	0.1095	0.1155	0.1216	0.1124	0.1134	0.1218	0.1138	0.1471	0.1345	0.1213	0.126	0.1113	0.1168	0.1149	0.1104	0.1124	0.1141	0.1166	0.1355	0.129	0.1208	0.1203	0.1105	0.116	0.1101	0.1089	0.1098	0.1104	0.1131	0.1636	0.2081	0.1579	0.1538	0.136
135	0.0761286	0.1407	0.1127	0.1272	0.1044	0.1149	0.1137	0.1069	0.1091	0.1094	0.1189	0.1492	0.14	0.1217	0.1273	0.1112	0.1177	0.1243	0.1141	0.1152	0.1242	0.116	0.153	0.1386	0.1236	0.1292	0.1132	0.1193	0.117	0.112	0.1142	0.116	0.1188	0.1406	0.1327	0.1233	0.1228	0.1118	0.1184	0.1121	0.11	0.1113	0.1121	0.1156	0.171	0.2195	0.1644	0.1597	0.1402
140	0.0838	0.1465	0.115	0.1307	0.1062	0.1174	0.116	0.1088	0.1113	0.1115	0.1221	0.1557	0.1451	0.1249	0.1311	0.1136	0.1202	0.1282	0.1165	0.1174	0.127	0.1186	0.1596	0.1443	0.1279	0.1333	0.1156	0.1221	0.12	0.1143	0.1174	0.119	0.1218	0.1462	0.1374	0.1264	0.1263	0.1137	0.1214	0.1142	0.1154	0.1136	0.1141	0.1178	0.1796	0.2313	0.173	0.1676	0.1457
145	0.0919143	0.1524	0.1175	0.1347	0.1078	0.1201	0.1188	0.1105	0.1133	0.1136	0.1253	0.1632	0.1515	0.1284	0.1351	0.1155	0.1234	0.1319	0.1191	0.1202	0.1309	0.1215	0.1676	0.1504	0.1313	0.1379	0.1181	0.1254	0.1228	0.1168	0.12	0.1216	0.1246	0.1524	0.1423	0.1302	0.1297	0.1163	0.1248	0.1175	0.1174	0.1161	0.1166	0.1209	0.1896	0.2452	0.1819	0.1763	0.1518
150	0.102814	0.1596	0.1211	0.1402	0.1098	0.1237	0.1223	0.1129	0.1161	0.1163	0.1297	0.171	0.1587	0.133	0.1397	0.1185	0.1272	0.1371	0.1227	0.1238	0.1353	0.1247	0.1762	0.1577	0.1365	0.1431	0.1216	0.1294	0.1264	0.1198	0.1234	0.1254	0.128	0.1593	0.1484	0.135	0.1343	0.1195	0.129	0.1206	0.1177	0.1189	0.1193	0.1245	0.2008	0.2579	0.1917	0.1856	0.1591
155	0.112057	0.167	0.1245	0.1453	0.1117	0.1272	0.1255	0.115	0.1186	0.1187	0.1338	0.1793	0.1658	0.1373	0.1451	0.1213	0.1311	0.1417	0.126	0.1272	0.1393	0.1281	0.1851	0.1646	0.1414	0.1493	0.1247	0.1331	0.1308	0.1231	0.1269	0.129	0.1323	0.1664	0.1549	0.1396	0.1386	0.1225	0.133	0.124	0.1204	0.122	0.1223	0.1285	0.2117	0.2735	0.2026	0.1962	0.1663
160	0.1224	0.1746	0.1282	0.1514	0.1139	0.1308	0.1294	0.1178	0.1218	0.1215	0.1384	0.1893	0.1741	0.1426	0.1511	0.1246	0.1353	0.1477	0.1295	0.1309	0.1442	0.1324	0.1952	0.1732	0.1465	0.1556	0.1279	0.1378	0.1347	0.1266	0.1306	0.1333	0.1359	0.1752	0.1634	0.1452	0.1438	0.1255	0.138	0.1278	0.1242	0.1251	0.1262	0.1327	0.2278	0.295	0.2164	0.2088	0.175
165	0.134871	0.184	0.1327	0.1591	0.1173	0.1357	0.1342	0.1205	0.1258	0.1257	0.1447	0.1995	0.1833	0.1482	0.1579	0.1284	0.1399	0.1545	0.1344	0.1354	0.1503	0.1368	0.2068	0.1826	0.1537	0.1632	0.1324	0.1435	0.1407	0.1311	0.1354	0.138	0.1416	0.183	0.1715	0.1515	0.1497	0.1299	0.1441	0.1328	0.1279	0.1295	0.1298	0.1373	0.2409	0.3098	0.2288	0.2213	0.1845
170	0.147271	0.1936	0.1368	0.1667	0.1201	0.1407	0.139	0.1237	0.1289	0.1287	0.1506	0.2099	0.1924	0.1548	0.1651	0.1322	0.1451	0.1624	0.1392	0.1399	0.1563	0.1425	0.2185	0.1916	0.1608	0.1715	0.1364	0.149	0.146	0.1353	0.1403	0.1436	0.1466	0.1926	0.1802	0.1585	0.1562	0.1341	0.1496	0.137	0.1316	0.1339	0.1339	0.1428	0.2577	0.3341	0.2472	0.2379	0.1957
175	0.158386	0.2049	0.143	0.1761	0.1235	0.1465	0.1441	0.1274	0.1334	0.133	0.1581	0.2227	0.2037	0.162	0.1738	0.1368	0.152	0.1707	0.1448	0.1457	0.1643	0.1489	0.2322	0.2031	0.1695	0.1808	0.1417	0.1569	0.1533	0.1417	0.1461	0.1508	0.1538	0.2029	0.1908	0.1663	0.1638	0.1393	0.157	0.1431	0.1373	0.1392	0.1392	0.1495	0.2766	0.3588	0.2667	0.2573	0.2092
180	0.1685	0.2158	0.1486	0.1862	0.1276	0.1525	0.15	0.1312	0.1384	0.1382	0.166	0.234	0.214	0.1695	0.1824	0.1421	0.1593	0.1801	0.1513	0.1525	0.1724	0.1556	0.2452	0.2149	0.1788	0.19	0.1478	0.1642	0.1605	0.1478	0.1526	0.1586	0.1615	0.2138	0.2014	0.1749	0.1712	0.1451	0.1646	0.1491	0.1424	0.1449	0.1445	0.1564	0.2938	0.3858	0.2901	0.2809	0.2239
185	0.1949	0.2298	0.1554	0.1986	0.1322	0.1609	0.1567	0.136	0.1438	0.1438	0.1758	0.2459	0.2265	0.1787	0.1923	0.1478	0.1676	0.1911	0.1599	0.1597	0.1828	0.1636	0.2599	0.2271	0.1893	0.2007	0.1548	0.173	0.1691	0.1556	0.1606	0.1677	0.1699	0.2256	0.2134	0.1847	0.1806	0.1519	0.1729	0.156	0.149	0.1516	0.1509	0.1644	0.3098	0.4074	0.3119	0.3026	0.239
190	0.208586	0.2424	0.1628	0.2098	0.137	0.1683	0.164	0.1409	0.1496	0.1496	0.1852	0.2615	0.2372	0.1869	0.2017	0.1542	0.1762	0.201	0.1686	0.1674	0.194	0.1715	0.2731	0.2412	0.2	0.2114	0.1626	0.1823	0.1778	0.1648	0.1687	0.1776	0.1792	0.234	0.2248	0.1944	0.1901	0.1594	0.1819	0.1641	0.1575	0.1594	0.1579	0.1733	0.3312	0.4352	0.3349	0.3293	0.2568
195	0.221486	0.2546	0.1707	0.2221	0.1423	0.1766	0.1711	0.1469	0.1557	0.1564	0.195	0.2786	0.2497	0.1963	0.2121	0.1613	0.1847	0.2119	0.1769	0.1765	0.2056	0.1806	0.2923	0.2543	0.2105	0.2237	0.1714	0.1916	0.1865	0.1741	0.177	0.1884	0.1882	0.2434	0.2371	0.2039	0.1998	0.1675	0.1913	0.1726	0.1664	0.1673	0.1663	0.1827	0.3482	0.4582	0.3556	0.3519	0.2752
200	0.237657	0.2729	0.1797	0.2348	0.1487	0.1859	0.1801	0.1531	0.1629	0.1636	0.2057	0.2896	0.2578	0.2048	0.2217	0.168	0.1928	0.2212	0.1865	0.1854	0.2194	0.1891	0.3023	0.2641	0.2202	0.2345	0.1798	0.2016	0.1953	0.1845	0.185	0.199	0.1981	0.2654	0.2466	0.2136	0.2092	0.1761	0.2004	0.1806	0.1753	0.1756	0.174	0.1914	0.3612	0.4738	0.3745	0.3696	0.2887
205	0.255314	0.2833	0.1882	0.2441	0.1545	0.1936	0.1885	0.1594	0.17	0.1713	0.2152	0.3065	0.2674	0.2152	0.2316	0.1752	0.2021	0.2326	0.1967	0.1929	0.2316	0.1983	0.3175	0.2722	0.2324	0.2455	0.1878	0.2102	0.203	0.1944	0.1924	0.2112	0.2078	0.276	0.2579	0.2246	0.2208	0.1861	0.2113	0.1899	0.1854	0.1837	0.1836	0.2013	0.3832	0.4949	0.3954	0.3891	0.3087
210	0.2715	0.2955	0.1972	0.2554	0.1619	0.2032	0.1986	0.1664	0.179	0.1797	0.2254	0.3221	0.2897	0.224	0.24	0.1824	0.2086	0.2409	0.2055	0.2013	0.2458	0.207	0.3285	0.2931	0.2397	0.2554	0.1947	0.2194	0.2116	0.2031	0.2002	0.2236	0.2168	0.2836	0.2658	0.2322	0.2291	0.1931	0.2187	0.1972	0.1955	0.1913	0.1919	0.2107	0.3919	0.5056	0.4098	0.4045	0.3165
215	0.290586	0.3113	0.207	0.2633	0.1684	0.2112	0.2076	0.1738	0.1871	0.1881	0.2349	0.3418	0.2998	0.2338	0.2489	0.1894	0.2179	0.2493	0.2154	0.2076	0.2564	0.2165	0.3427	0.3089	0.2472	0.2633	0.202	0.2284	0.2207	0.2128	0.2061	0.2371	0.226	0.2984	0.2841	0.243	0.239	0.2032	0.2294	0.2065	0.2063	0.199	0.2014	0.2204	0.4182	0.5202	0.4262	0.423	0.3296
220	0.3114	0.3274	0.2171	0.272	0.1758	0.2207	0.2181	0.1817	0.1963	0.1963	0.2445	0.3606	0.311	0.2441	0.2562	0.1964	0.225	0.2541	0.2224	0.215	0.2646	0.2246	0.3591	0.3141	0.252	0.2754	0.2096	0.2376	0.228	0.2208	0.2136	0.2475	0.2348	0.3153	0.294	0.2517	0.2479	0.2102	0.2403	0.2145	0.2149	0.2067	0.2093	0.229	0.428	0.5323	0.4336	0.4328	0.3336
225	0.328543	0.3444	0.2286	0.2883	0.1834	0.2316	0.2297	0.1904	0.206	0.2047	0.2544	0.378	0.3261	0.2587	0.2757	0.2044	0.2318	0.2651	0.2301	0.2208	0.2688	0.2341	0.3793	0.327	0.2697	0.2949	0.2176	0.2475	0.2368	0.2285	0.2187	0.2565	0.2424	0.3382	0.306	0.2655	0.2615	0.219	0.2532	0.2249	0.219	0.2144	0.2193	0.2376	0.435	0.5409	0.4451	0.4423	0.3468
230	0.337629	0.3606	0.2454	0.2971	0.1913	0.2452	0.2458	0.1989	0.2171	0.215	0.2704	0.4005	0.3443	0.2719	0.2865	0.2105	0.2383	0.2854	0.2387	0.2275	0.2748	0.2417	0.396	0.343	0.2849	0.307	0.222	0.2564	0.2437	0.2358	0.2252	0.2624	0.2491	0.3606	0.3273	0.2779	0.2738	0.2288	0.2666	0.2361	0.2264	0.2224	0.2271	0.2441	0.4403	0.539	0.4566	0.4507	0.3534
235	0.361714	0.376	0.2562	0.3101	0.1997	0.2591	0.2583	0.2093	0.2296	0.2262	0.2821	0.4152	0.363	0.2868	0.3051	0.2179	0.2499	0.2947	0.2458	0.234	0.2954	0.2522	0.4179	0.3616	0.2921	0.326	0.2285	0.2709	0.2591	0.2422	0.2313	0.2702	0.2594	0.3869	0.3408	0.2896	0.2856	0.2396	0.2775	0.2484	0.2357	0.231	0.2361	0.2548	0.4602	0.5398	0.4656	0.4565	0.3637
240	0.379357	0.3949	0.2705	0.322	0.2086	0.2718	0.2711	0.2212	0.2456	0.2422	0.2963	0.4318	0.3884	0.3033	0.3246	0.2268	0.2653	0.3094	0.2624	0.244	0.298	0.269	0.4365	0.3843	0.3031	0.3477	0.2375	0.2818	0.271	0.2495	0.247	0.2881	0.2754	0.4058	0.3535	0.3098	0.3038	0.2532	0.2929	0.2622	0.2459	0.2405	0.2452	0.2723	0.5058	0.5541	0.4793	0.4647	0.3767
245	0.400414	0.4156	0.287	0.3354	0.22	0.2879	0.2881	0.2365	0.257	0.2537	0.3132	0.4544	0.4091	0.3156	0.3452	0.2451	0.2739	0.3246	0.273	0.2631	0.3074	0.2804	0.453	0.4063	0.318	0.3672	0.2557	0.2921	0.2809	0.2641	0.2606	0.2993	0.288	0.4208	0.3717	0.3274	0.3231	0.2638	0.3087	0.2731	0.2596	0.2559	0.2608	0.2849	0.5225	0.5676	0.4858	0.4778	0.3857
250	0.411086	0.4265	0.3043	0.3499	0.2349	0.3046	0.3039	0.2487	0.2709	0.2672	0.33	0.47	0.4273	0.3319	0.368	0.2545	0.2886	0.3468	0.288	0.2745	0.3207	0.2967	0.4716	0.425	0.3367	0.3883	0.2629	0.3101	0.2906	0.2748	0.2738	0.315	0.3044	0.4428	0.3927	0.3452	0.3447	0.278	0.3278	0.2887	0.2707	0.2664	0.2735	0.3012	0.5287	0.5848	0.4945	0.4865	0.4005
255	0.429614	0.4481	0.3218	0.3657	0.2473	0.3231	0.3213	0.2617	0.2871	0.2828	0.3464	0.4924	0.4489	0.3486	0.3933	0.2607	0.3085	0.3656	0.3049	0.2886	0.3427	0.3139	0.4923	0.4449	0.3579	0.4081	0.2824	0.3335	0.3058	0.2886	0.2875	0.3293	0.3251	0.4625	0.4117	0.3572	0.3674	0.2921	0.3458	0.3055	0.2868	0.2799	0.2883	0.3203	0.5302	0.6023	0.5063	0.4967	0.4203
260	0.440386	0.4659	0.3371	0.3895	0.2601	0.3423	0.338	0.2774	0.303	0.2984	0.3649	0.5094	0.4622	0.3681	0.4164	0.2742	0.3346	0.3889	0.3201	0.3029	0.366	0.3363	0.5095	0.457	0.3823	0.4244	0.3042	0.363	0.3281	0.3035	0.3024	0.3503	0.3443	0.4855	0.4368	0.3757	0.3905	0.3075	0.3584	0.3232	0.304	0.2971	0.309	0.3411	0.5516	0.618	0.5204	0.5168	0.4394
265	0.413086	0.4877	0.3515	0.4102	0.2757	0.3556	0.353	0.2938	0.3212	0.3166	0.3811	0.5255	0.4818	0.3923	0.4346	0.2952	0.3657	0.4141	0.3314	0.3188	0.3874	0.3611	0.5312	0.4783	0.4041	0.4446	0.3346	0.3888	0.3575	0.3136	0.3172	0.3702	0.3532	0.5047	0.4514	0.3963	0.416	0.3272	0.3849	0.3431	0.3213	0.3173	0.3266	0.3614	0.5725	0.6312	0.5263	0.5226	0.4493
270	0.473171	0.5027	0.3678	0.4365	0.2927	0.3693	0.3644	0.3119	0.3376	0.3324	0.3942	0.5412	0.4979	0.4166	0.4465	0.3173	0.3889	0.4325	0.3477	0.3401	0.406	0.3846	0.546	0.4934	0.422	0.4607	0.36	0.4112	0.3815	0.3292	0.3419	0.3806	0.3658	0.5246	0.4644	0.4174	0.4325	0.3425	0.4124	0.3584	0.3424	0.3417	0.3476	0.3698	0.5889	0.643	0.549	0.536	0.4691
275	0.490314	0.5211	0.3892	0.4491	0.309	0.3885	0.3788	0.3297	0.3516	0.3468	0.4173	0.566	0.5177	0.4318	0.4635	0.3442	0.4109	0.4498	0.3716	0.3566	0.4272	0.4049	0.5645	0.5125	0.4416	0.4732	0.3825	0.4296	0.3996	0.3409	0.358	0.3938	0.3909	0.5429	0.4798	0.4344	0.4483	0.3632	0.4301	0.3827	0.3599	0.3595	0.366	0.3942	0.6059	0.6576	0.5645	0.5566	0.5002
280	0.502271	0.5305	0.405	0.4661	0.3269	0.413	0.4062	0.3448	0.3638	0.359	0.4321	0.5676	0.5413	0.4452	0.4804	0.3635	0.4247	0.4654	0.3948	0.3884	0.4477	0.423	0.5869	0.5313	0.455	0.4904	0.3969	0.4493	0.4139	0.3599	0.3814	0.4116	0.4086	0.5596	0.4957	0.4482	0.4675	0.4009	0.4442	0.4106	0.3777	0.3562	0.3756	0.4184	0.625	0.6741	0.5812	0.577	0.5186
285	0.523986	0.5436	0.4219	0.4861	0.3428	0.4287	0.4189	0.3576	0.3809	0.3809	0.442	0.5869	0.558	0.4586	0.5006	0.3852	0.4494	0.4797	0.4183	0.4113	0.4586	0.4439	0.5896	0.5498	0.4745	0.507	0.4128	0.4622	0.4418	0.388	0.3984	0.4367	0.4374	0.5841	0.5121	0.4621	0.4858	0.42	0.4655	0.4297	0.3941	0.372	0.3964	0.4457	0.6366	0.6836	0.5939	0.5918	0.5149
290	0.539771	0.5726	0.4358	0.505	0.3592	0.4475	0.4332	0.3698	0.4052	0.3988	0.4609	0.6095	0.5682	0.4788	0.5166	0.415	0.4648	0.4985	0.4281	0.4359	0.4796	0.4581	0.6034	0.5583	0.496	0.5218	0.4414	0.4771	0.4567	0.4127	0.4243	0.4537	0.4541	0.5847	0.5311	0.4795	0.4997	0.4338	0.4885	0.444	0.4124	0.395	0.4216	0.4621	0.6534	0.6944	0.6042	0.606	0.5262
295	0.554529	0.5673	0.4544	0.5186	0.3761	0.4695	0.4564	0.396	0.4177	0.4128	0.4899	0.6328	0.5812	0.4988	0.5359	0.4325	0.4767	0.5137	0.4492	0.449	0.499	0.4764	0.6163	0.5751	0.5103	0.54	0.4562	0.4947	0.4661	0.4198	0.4331	0.4671	0.4718	0.5945	0.5583	0.4968	0.5141	0.4546	0.5026	0.4651	0.4314	0.4099	0.4442	0.4768	0.6807	0.7094	0.6208	0.6213	0.5441
300	0.575743	0.5788	0.4746	0.5365	0.3999	0.4903	0.477	0.41	0.4306	0.4246	0.5118	0.6474	0.6036	0.5157	0.5541	0.4466	0.4871	0.5255	0.4692	0.4662	0.523	0.4908	0.6331	0.596	0.5317	0.5574	0.4704	0.5052	0.4851	0.4392	0.4486	0.4832	0.4888	0.6378	0.5684	0.517	0.5251	0.4707	0.5066	0.4807	0.4392	0.4178	0.4559	0.4886	0.6964	0.7184	0.6333	0.6311	0.5589
305	0.591614	0.6077	0.4932	0.5546	0.4148	0.5134	0.4896	0.4227	0.4508	0.4453	0.5289	0.6657	0.6169	0.5333	0.5704	0.4679	0.5022	0.5446	0.4866	0.4839	0.5377	0.5079	0.6519	0.6026	0.5537	0.5755	0.4852	0.5201	0.5021	0.4613	0.475	0.5025	0.5026	0.657	0.5966	0.538	0.5397	0.4918	0.5213	0.5047	0.4566	0.4513	0.4705	0.5054	0.7051	0.7357	0.6473	0.6453	0.5788
310	0.615829	0.631	0.5069	0.5705	0.4328	0.5306	0.5071	0.4364	0.4667	0.4628	0.546	0.684	0.6283	0.5435	0.5904	0.4867	0.5143	0.5624	0.4954	0.5042	0.5476	0.5192	0.665	0.6103	0.572	0.5958	0.5034	0.5271	0.5139	0.4731	0.4994	0.5184	0.515	0.6663	0.6003	0.5518	0.5579	0.5079	0.5368	0.5198	0.4764	0.4674	0.4894	0.5172	0.721	0.7479	0.6592	0.6565	0.5928
315	0.622114	0.6405	0.5173	0.5914	0.4415	0.5458	0.5193	0.4529	0.4863	0.4857	0.568	0.6993	0.641	0.5613	0.608	0.5076	0.5296	0.5791	0.5104	0.5218	0.5644	0.5346	0.6783	0.6244	0.5801	0.6067	0.5226	0.5401	0.5247	0.4892	0.5171	0.5334	0.5295	0.702	0.6082	0.566	0.5744	0.5246	0.5521	0.5313	0.4871	0.4901	0.5012	0.5292	0.7348	0.7585	0.6717	0.6702	0.6082
320	0.633386	0.6488	0.5299	0.5993	0.4578	0.5635	0.5316	0.4754	0.5022	0.5016	0.5842	0.7102	0.6618	0.5753	0.612	0.5336	0.5479	0.5882	0.5284	0.5422	0.5746	0.5449	0.6861	0.6422	0.5925	0.6244	0.5402	0.5526	0.5377	0.5099	0.5382	0.5502	0.5422	0.7133	0.6164	0.5901	0.5884	0.5324	0.5747	0.5368	0.5039	0.5045	0.5206	0.542	0.7397	0.7632	0.6844	0.6794	0.622
325	0.647814	0.6659	0.5476	0.6222	0.4778	0.5705	0.5591	0.4959	0.5173	0.5185	0.604	0.7192	0.6703	0.5927	0.6322	0.5506	0.5632	0.6124	0.5459	0.5599	0.6165	0.5559	0.6927	0.6641	0.6009	0.6344	0.5509	0.5705	0.5523	0.5269	0.5556	0.5554	0.5556	0.722	0.6308	0.5954	0.6072	0.5461	0.5839	0.5496	0.5149	0.5191	0.5383	0.5554	0.7443	0.7696	0.6943	0.6895	0.6344
330	0.658286	0.6751	0.572	0.6326	0.4922	0.5888	0.5733	0.5164	0.5312	0.552	0.6098	0.7278	0.6809	0.6001	0.6423	0.5639	0.5826	0.63	0.5594	0.5747	0.6281	0.5675	0.7055	0.6758	0.61	0.6473	0.5685	0.6013	0.5636	0.5405	0.5735	0.5995	0.5679	0.7335	0.6497	0.6069	0.6184	0.5598	0.5939	0.5589	0.5268	0.5352	0.5545	0.5667	0.7523	0.7855	0.713	0.7096	0.6475
335	0.664829	0.6876	0.5671	0.6545	0.5086	0.5915	0.5726	0.5325	0.5507	0.5605	0.6241	0.7358	0.6888	0.6109	0.663	0.5796	0.5938	0.6446	0.5642	0.5919	0.6423	0.5758	0.7157	0.686	0.6224	0.672	0.5841	0.6003	0.6001	0.5564	0.5894	0.6109	0.5988	0.7385	0.6623	0.6184	0.6273	0.573	0.6067	0.5736	0.5384	0.5543	0.5779	0.5913	0.7548	0.7913	0.7188	0.7203	0.6565
340	0.674243	0.7139	0.5919	0.6649	0.5268	0.6069	0.5824	0.5535	0.5754	0.5568	0.642	0.7459	0.6948	0.6339	0.686	0.5942	0.6113	0.6524	0.5954	0.6123	0.6578	0.6004	0.7274	0.6977	0.6393	0.69	0.6069	0.6152	0.6152	0.5815	0.6107	0.6268	0.6077	0.7485	0.6718	0.634	0.6517	0.5846	0.6271	0.5908	0.5635	0.5694	0.6014	0.6029	0.7604	0.7959	0.7281	0.7294	0.6738
345	0.683471	0.726	0.6213	0.6748	0.5405	0.6352	0.6156	0.5663	0.5824	0.5727	0.6587	0.754	0.7073	0.6437	0.7006	0.6227	0.6164	0.6724	0.6078	0.6298	0.6674	0.598	0.7382	0.7033	0.6598	0.7013	0.6158	0.629	0.6233	0.5937	0.6315	0.643	0.6184	0.7556	0.675	0.6487	0.6721	0.5934	0.6549	0.6027	0.5787	0.5894	0.6224	0.6146	0.76	0.7988	0.7331	0.7364	0.6936
350	0.690443	0.7364	0.6316	0.6879	0.5578	0.6533	0.6327	0.5796	0.5908	0.5921	0.6703	0.7616	0.7205	0.6615	0.7103	0.6351	0.636	0.6795	0.62	0.6464	0.687	0.6126	0.75	0.7175	0.6682	0.7115	0.6373	0.6496	0.6402	0.6046	0.6375	0.6565	0.6341	0.768	0.6825	0.6564	0.6826	0.6067	0.6698	0.6176	0.5925	0.605	0.632	0.6298	0.7663	0.8045	0.7435	0.7464	0.7004
355	0.704057	0.7471	0.6386	0.6962	0.5599	0.6622	0.6451	0.5914	0.6209	0.6262	0.6785	0.7717	0.7276	0.6697	0.721	0.6477	0.6612	0.6897	0.6367	0.6602	0.6968	0.6432	0.7605	0.7237	0.6772	0.7248	0.6488	0.6672	0.6603	0.6231	0.6593	0.6737	0.6539	0.7778	0.7018	0.6645	0.696	0.6356	0.6841	0.646	0.6061	0.6156	0.6478	0.6527	0.7709	0.8078	0.7545	0.7608	0.709
360	0.708529	0.7532	0.6507	0.7061	0.5826	0.6716	0.6568	0.6148	0.6381	0.6382	0.6851	0.7798	0.7401	0.6738	0.7359	0.6696	0.6691	0.6966	0.6444	0.6785	0.7047	0.6659	0.7693	0.7325	0.6803	0.7381	0.666	0.677	0.6622	0.6365	0.6712	0.6823	0.6607	0.7833	0.7178	0.6694	0.7083	0.6649	0.6942	0.6616	0.6179	0.6366	0.6616	0.6651	0.7677	0.8085	0.7587	0.7652	0.7147
365	0.720771	0.7651	0.6606	0.7226	0.5944	0.6791	0.6706	0.6326	0.6496	0.6542	0.6912	0.7899	0.749	0.6801	0.746	0.6862	0.6815	0.7028	0.6557	0.6847	0.7163	0.6749	0.7799	0.7432	0.6865	0.7509	0.6763	0.6853	0.6726	0.6483	0.674	0.6916	0.6682	0.7929	0.725	0.6778	0.7294	0.6767	0.7057	0.6738	0.6274	0.6431	0.6803	0.6777	0.774	0.8084	0.7633	0.7707	0.7366
370	0.731243	0.7705	0.6718	0.7349	0.6327	0.6954	0.697	0.6481	0.6614	0.6685	0.7051	0.8005	0.7609	0.6906	0.7564	0.6996	0.6891	0.7125	0.6661	0.6924	0.7257	0.685	0.7911	0.7523	0.7036	0.7596	0.6865	0.6925	0.68	0.6538	0.6875	0.7047	0.6818	0.8024	0.7333	0.6935	0.7412	0.685	0.7239	0.6837	0.6362	0.6498	0.6903	0.6903	0.7773	0.8096	0.7652	0.773	0.7464
375	0.742986	0.7819	0.7065	0.7438	0.6456	0.7242	0.7166	0.6569	0.674	0.6787	0.7259	0.8116	0.7723	0.7047	0.7719	0.7115	0.699	0.7217	0.6732	0.7008	0.7276	0.702	0.8018	0.7655	0.718	0.7732	0.6971	0.7071	0.6901	0.6598	0.6994	0.7145	0.6906	0.8126	0.7473	0.7093	0.7522	0.6931	0.7391	0.6914	0.6483	0.6655	0.7051	0.7008	0.7797	0.8128	0.7698	0.7784	0.7522
380	0.751686	0.7883	0.7169	0.7541	0.6567	0.7335	0.7262	0.6669	0.6999	0.6919	0.7354	0.8238	0.7847	0.7167	0.783	0.7215	0.7093	0.732	0.6816	0.7115	0.7345	0.7319	0.8142	0.7779	0.7277	0.7862	0.716	0.7262	0.6998	0.6704	0.7076	0.7276	0.7017	0.823	0.7623	0.7202	0.7661	0.7127	0.7505	0.7008	0.6612	0.6772	0.7147	0.7183	0.7841	0.8163	0.7729	0.7796	0.7514
385	0.764243	0.7998	0.7263	0.7656	0.6653	0.7428	0.7373	0.6942	0.7134	0.7084	0.7447	0.8348	0.795	0.7292	0.7929	0.7352	0.7209	0.743	0.6932	0.7167	0.7421	0.7432	0.8255	0.7893	0.7402	0.7968	0.7283	0.7348	0.7147	0.6793	0.7178	0.7375	0.7169	0.8344	0.7739	0.7332	0.7756	0.7289	0.7594	0.7187	0.6708	0.6833	0.7293	0.7326	0.786	0.8209	0.774	0.7814	0.7591
390	0.774757	0.8087	0.7366	0.776	0.6761	0.7499	0.747	0.711	0.7254	0.7215	0.7515	0.8463	0.8058	0.742	0.8021	0.7468	0.7332	0.7536	0.7065	0.7256	0.7496	0.7544	0.838	0.8017	0.7511	0.8071	0.736	0.7484	0.7269	0.6869	0.7253	0.7474	0.729	0.8456	0.7866	0.7462	0.7874	0.7425	0.7713	0.7368	0.6805	0.6976	0.741	0.743	0.7905	0.8211	0.7755	0.7825	0.7617
395	0.788643	0.8221	0.7468	0.7902	0.7051	0.7612	0.7567	0.7232	0.7377	0.7324	0.7622	0.8571	0.8173	0.7535	0.8145	0.7558	0.7417	0.764	0.7161	0.734	0.7588	0.7674	0.8489	0.8112	0.7633	0.8188	0.7423	0.7612	0.7388	0.7012	0.7361	0.7562	0.738	0.8594	0.7982	0.7581	0.7975	0.7527	0.7842	0.7463	0.6919	0.7117	0.7488	0.753	0.7955	0.8283	0.7779	0.785	0.7653
400	0.8011	0.8341	0.7555	0.8021	0.7222	0.7697	0.7678	0.7403	0.7485	0.7477	0.7742	0.8679	0.8268	0.7652	0.8258	0.7592	0.7533	0.7771	0.7251	0.745	0.7699	0.7755	0.8598	0.8211	0.7729	0.8309	0.752	0.7679	0.7498	0.7108	0.7442	0.7635	0.7455	0.871	0.81	0.77	0.8083	0.7636	0.7948	0.7548	0.704	0.7225	0.7551	0.7614	0.798	0.832	0.7796	0.7872	0.7604
405	0.806729	0.8425	0.7619	0.8123	0.7307	0.7776	0.775	0.7523	0.7581	0.7585	0.7773	0.8768	0.838	0.7759	0.8375	0.7755	0.7673	0.7856	0.7334	0.7549	0.7772	0.7856	0.8697	0.8335	0.785	0.8413	0.7642	0.7816	0.7632	0.7169	0.7553	0.7735	0.7571	0.8806	0.8203	0.7814	0.8209	0.774	0.8071	0.7704	0.7113	0.7277	0.7664	0.7733	0.7999	0.837	0.7815	0.7893	0.766
410	0.818129	0.8561	0.7714	0.8261	0.7404	0.7864	0.7864	0.7658	0.7697	0.7695	0.7907	0.8882	0.8505	0.7888	0.853	0.782	0.7806	0.8021	0.742	0.7687	0.7882	0.7959	0.8796	0.8458	0.7976	0.8565	0.7762	0.7929	0.7733	0.7284	0.7608	0.7808	0.764	0.8915	0.8331	0.7953	0.8326	0.7873	0.8197	0.7773	0.7238	0.7375	0.7753	0.7785	0.8068	0.8465	0.7855	0.7936	0.7655
415	0.825214	0.8654	0.7796	0.8393	0.7499	0.7967	0.7963	0.7777	0.779	0.7794	0.7964	0.896	0.8623	0.8004	0.8643	0.7987	0.7916	0.8116	0.7493	0.7806	0.7984	0.8055	0.8888	0.8566	0.8108	0.8669	0.7869	0.8051	0.7863	0.7332	0.775	0.7909	0.776	0.9016	0.8454	0.8065	0.8432	0.7972	0.8321	0.7899	0.7331	0.7451	0.7875	0.7916	0.8099	0.8505	0.7871	0.7954	0.7681
420	0.834971	0.8767	0.7882	0.8528	0.7593	0.8061	0.8055	0.7873	0.7888	0.7897	0.8106	0.9054	0.8723	0.813	0.876	0.8094	0.8024	0.8257	0.7645	0.7928	0.8113	0.8162	0.898	0.8666	0.8246	0.8797	0.7988	0.8179	0.7986	0.7468	0.7866	0.8019	0.7871	0.9089	0.8572	0.8204	0.8568	0.812	0.8449	0.8016	0.7407	0.7548	0.7981	0.8015	0.8161	0.8584	0.7929	0.801	0.7685
425	0.844543	0.888	0.797	0.8635	0.7691	0.8161	0.8162	0.7984	0.7996	0.8003	0.8207	0.914	0.8831	0.8245	0.8879	0.823	0.8153	0.8384	0.7744	0.8067	0.8211	0.8265	0.9063	0.8777	0.8356	0.8926	0.81	0.83	0.8103	0.757	0.7991	0.8118	0.7982	0.9196	0.8679	0.8307	0.8675	0.8239	0.8574	0.8125	0.7484	0.7631	0.8084	0.8109	0.8232	0.8666	0.7974	0.8066	0.7733
430	0.851943	0.8986	0.8075	0.8765	0.7781	0.8279	0.8266	0.8103	0.8104	0.8115	0.834	0.9195	0.8906	0.8347	0.8987	0.8344	0.8275	0.8496	0.7882	0.8202	0.8338	0.8378	0.912	0.8847	0.8439	0.9026	0.8217	0.84	0.821	0.7682	0.8137	0.8241	0.8114	0.9289	0.8774	0.8418	0.8778	0.8339	0.8675	0.8237	0.7566	0.7772	0.8209	0.8252	0.8263	0.8714	0.8024	0.8114	0.7759
435	0.864757	0.9114	0.8212	0.8937	0.7911	0.8409	0.8401	0.8226	0.8222	0.8229	0.8464	0.9302	0.901	0.8482	0.9091	0.8449	0.8375	0.8616	0.7982	0.8307	0.8452	0.8501	0.9233	0.8949	0.8592	0.9134	0.8344	0.8527	0.8343	0.7792	0.827	0.8357	0.8227	0.9377	0.8891	0.8558	0.8906	0.8467	0.8783	0.8365	0.7648	0.7908	0.8332	0.837	0.8329	0.8849	0.812	0.818	0.7812
440	0.871814	0.9209	0.8311	0.9038	0.8024	0.8517	0.8516	0.8324	0.8339	0.8351	0.8593	0.937	0.9082	0.8588	0.9185	0.8566	0.8498	0.872	0.8134	0.8444	0.8583	0.8629	0.9295	0.9016	0.8674	0.9221	0.8453	0.8634	0.844	0.7938	0.841	0.8473	0.8358	0.9469	0.8957	0.8651	0.9008	0.8581	0.8898	0.8479	0.7773	0.8049	0.8454	0.8499	0.8398	0.8895	0.8185	0.8231	0.7848
445	0.8784	0.9289	0.8409	0.9144	0.8125	0.8622	0.8641	0.844	0.8436	0.8453	0.8683	0.9442	0.9144	0.8692	0.928	0.868	0.8584	0.8802	0.822	0.8543	0.866	0.8729	0.9362	0.9082	0.8787	0.9324	0.8566	0.8741	0.8562	0.8041	0.8517	0.8582	0.8469	0.9543	0.9045	0.8763	0.9108	0.8711	0.9009	0.8613	0.7891	0.8172	0.8585	0.8604	0.8469	0.8975	0.8262	0.8304	0.7907
450	0.886114	0.9351	0.8504	0.9242	0.8227	0.8717	0.8751	0.8552	0.8547	0.8558	0.8777	0.9512	0.9212	0.878	0.9363	0.878	0.8692	0.8898	0.8344	0.8652	0.8744	0.8847	0.9438	0.9145	0.8887	0.9399	0.8678	0.8857	0.8673	0.8172	0.8625	0.8688	0.8584	0.9612	0.9116	0.8848	0.9187	0.8816	0.9093	0.8708	0.7991	0.8267	0.8707	0.8708	0.8511	0.9051	0.8314	0.8355	0.795
455	0.894129	0.9462	0.8628	0.9337	0.8354	0.8836	0.8863	0.866	0.8657	0.8664	0.89	0.9578	0.9282	0.889	0.9458	0.8892	0.8815	0.8974	0.8452	0.8771	0.8839	0.8951	0.9504	0.9227	0.897	0.9485	0.8802	0.8953	0.8798	0.8277	0.8735	0.88	0.8693	0.9701	0.919	0.8956	0.9269	0.8913	0.9191	0.8817	0.8139	0.841	0.8824	0.8821	0.858	0.9131	0.8417	0.8433	0.8025
460	0.900943	0.9562	0.8741	0.9424	0.8486	0.8967	0.898	0.8775	0.8774	0.8782	0.9002	0.9653	0.934	0.8984	0.9528	0.898	0.8915	0.905	0.8564	0.8878	0.893	0.907	0.9572	0.9284	0.9051	0.9551	0.891	0.9055	0.8897	0.8387	0.8845	0.8893	0.8794	0.9789	0.9266	0.9036	0.9354	0.9011	0.9269	0.8924	0.8271	0.8528	0.8936	0.8921	0.8659	0.9231	0.852	0.8521	0.8094
465	0.9134	0.9668	0.8877	0.9525	0.864	0.9078	0.913	0.8922	0.8929	0.8916	0.9092	0.9763	0.9419	0.9084	0.9612	0.908	0.9007	0.9143	0.8656	0.8981	0.9	0.9174	0.9677	0.9346	0.9133	0.9622	0.9016	0.9162	0.8996	0.8478	0.8931	0.8976	0.8887	0.9879	0.934	0.913	0.9443	0.9116	0.9347	0.9022	0.8381	0.8616	0.905	0.9008	0.8737	0.9351	0.8624	0.8611	0.8191
470	0.919743	0.9724	0.8964	0.9589	0.8771	0.9167	0.9222	0.9038	0.9029	0.9019	0.9163	0.9812	0.9468	0.9139	0.9676	0.9182	0.9096	0.9199	0.8762	0.9056	0.9059	0.9266	0.9708	0.9391	0.9183	0.9683	0.9101	0.924	0.9085	0.8587	0.9022	0.9051	0.8975	0.9948	0.9388	0.919	0.9498	0.9212	0.9419	0.9107	0.8484	0.8694	0.9144	0.9081	0.8819	0.9414	0.8696	0.8683	0.8285
475	0.926471	0.9809	0.9061	0.9664	0.8903	0.9282	0.9324	0.9169	0.914	0.9122	0.9242	0.9895	0.9534	0.9216	0.9746	0.9278	0.9194	0.9263	0.8861	0.913	0.9113	0.9348	0.9788	0.9456	0.9245	0.9734	0.9197	0.9308	0.9169	0.8688	0.9113	0.9115	0.9055	1.0036	0.9444	0.9251	0.9565	0.9289	0.9495	0.9193	0.8604	0.8802	0.923	0.9162	0.8904	0.9512	0.8798	0.8777	0.8359
480	0.932386	0.9882	0.9169	0.9733	0.9027	0.9377	0.9421	0.9291	0.9242	0.9218	0.9321	0.9975	0.9578	0.9277	0.98	0.9357	0.9268	0.9316	0.8926	0.9209	0.9161	0.9433	0.9846	0.9508	0.9296	0.9801	0.9271	0.938	0.9245	0.8767	0.9189	0.918	0.9125	1.0107	0.9503	0.9325	0.9623	0.9358	0.9562	0.9268	0.87	0.8897	0.9308	0.9231	0.8977	0.9599	0.8876	0.8864	0.8451
485	0.939443	0.9955	0.9248	0.9798	0.9137	0.9466	0.9511	0.9388	0.9332	0.931	0.9396	1.0045	0.9641	0.9349	0.984	0.9431	0.9333	0.9376	0.9015	0.9273	0.9218	0.9507	0.9913	0.9557	0.9357	0.985	0.9343	0.9448	0.9309	0.8857	0.9266	0.9244	0.9205	1.0167	0.9554	0.9386	0.968	0.9426	0.9631	0.9349	0.8785	0.8976	0.9391	0.9291	0.9037	0.9694	0.8968	0.8958	0.8529
490	0.945143	1.0025	0.9353	0.9854	0.9256	0.9558	0.9608	0.95	0.9435	0.9414	0.9474	1.0122	0.9709	0.9427	0.9908	0.9499	0.9412	0.9439	0.9086	0.9352	0.9275	0.9582	0.9976	0.9619	0.9395	0.9907	0.9414	0.952	0.9372	0.8916	0.9333	0.9295	0.9251	1.0238	0.9622	0.9443	0.9752	0.95	0.9702	0.9413	0.8871	0.9063	0.9454	0.9369	0.9161	0.9801	0.9078	0.9061	0.863
495	0.951671	1.0094	0.945	0.9926	0.9373	0.9662	0.9686	0.9621	0.9531	0.951	0.9535	1.0205	0.9759	0.9485	0.9964	0.9573	0.9473	0.9488	0.9161	0.9408	0.931	0.9658	1.0034	0.9674	0.9463	0.9965	0.9466	0.9575	0.9443	0.8967	0.9397	0.9346	0.9325	1.0312	0.9677	0.9503	0.9812	0.9566	0.9768	0.9483	0.8963	0.914	0.9514	0.9427	0.9256	0.9906	0.918	0.9163	0.8726
500	0.9577	1.0161	0.9541	0.9982	0.9481	0.9732	0.9755	0.9708	0.9615	0.9584	0.9595	1.0268	0.9794	0.953	1.0008	0.9643	0.9528	0.9543	0.9221	0.9463	0.9376	0.9722	1.0076	0.9712	0.9492	1.0006	0.9536	0.9633	0.9476	0.9053	0.9461	0.9424	0.9394	1.0374	0.9713	0.9542	0.9846	0.9625	0.9821	0.9531	0.9046	0.9221	0.9586	0.9499	0.9331	0.9992	0.9281	0.9257	0.8829
505	0.963671	1.0226	0.963	1.0047	0.9598	0.9829	0.9846	0.981	0.9703	0.9686	0.9673	1.0337	0.9854	0.9608	1.0052	0.9718	0.9596	0.9607	0.9292	0.9511	0.9423	0.9787	1.0147	0.9771	0.9551	1.0055	0.959	0.9689	0.9561	0.9113	0.9515	0.9472	0.9456	1.0427	0.978	0.9609	0.9899	0.9678	0.9892	0.9608	0.91	0.9285	0.9651	0.9556	0.9422	1.0088	0.9369	0.9362	0.8919
510	0.969429	1.028	0.971	1.0093	0.9695	0.9896	0.9916	0.9891	0.9783	0.9766	0.9735	1.0372	0.9905	0.965	1.0096	0.9775	0.9645	0.9668	0.9348	0.9562	0.9466	0.9844	1.0189	0.9812	0.9604	1.0107	0.964	0.9751	0.9604	0.9164	0.9575	0.9521	0.9511	1.0471	0.983	0.9659	0.9947	0.9743	0.9944	0.9662	0.9175	0.9337	0.9707	0.9616	0.9509	1.0159	0.9466	0.9456	0.9019
515	0.974914	1.0334	0.9784	1.0155	0.9785	0.9986	0.9984	0.9973	0.9854	0.9841	0.9796	1.0447	0.9965	0.9721	1.0162	0.9847	0.9708	0.9718	0.9401	0.9622	0.9513	0.9907	1.0257	0.9866	0.9665	1.0166	0.9704	0.9799	0.9673	0.9217	0.9625	0.9574	0.9572	1.0539	0.9902	0.9726	1.0004	0.9802	1.0005	0.9728	0.9235	0.9409	0.9764	0.968	0.9656	1.0279	0.9575	0.9565	0.9126
520	0.980986	1.0403	0.9877	1.0194	0.987	1.006	1.0046	1.0052	0.9926	0.9914	0.9852	1.0505	1.0035	0.9773	1.0214	0.987	0.9762	0.9762	0.9465	0.9674	0.9555	0.9973	1.0314	0.993	0.9704	1.0228	0.9745	0.9862	0.9711	0.9266	0.9658	0.9604	0.9606	1.0588	0.9954	0.9782	1.0072	0.987	1.0065	0.9795	0.9298	0.9452	0.9817	0.9726	0.9805	1.0385	0.9687	0.9691	0.9236
525	0.9848	1.0445	0.9953	1.0246	0.9958	1.0134	1.0119	1.0123	1.0002	0.9998	0.9923	1.0543	1.0102	0.9836	1.0275	0.9936	0.9824	0.981	0.953	0.9714	0.9593	1.003	1.035	0.9989	0.975	1.0293	0.9799	0.9922	0.9768	0.9328	0.972	0.9665	0.967	1.0619	1.0011	0.9835	1.0126	0.9933	1.0127	0.9866	0.9372	0.9515	0.9862	0.979	0.9885	1.0456	0.9788	0.9782	0.9333
530	0.990314	1.0483	1.0016	1.0286	1.0027	1.0211	1.0173	1.0191	1.0057	1.0054	0.9981	1.0598	1.0134	0.989	1.0331	0.9984	0.9866	0.9852	0.9575	0.9752	0.9632	1.0074	1.0411	1.0034	0.9794	1.0344	0.9842	0.9962	0.9813	0.9378	0.9755	0.9704	0.9712	1.065	1.0063	0.9886	1.0181	0.9983	1.0171	0.9919	0.942	0.9567	0.991	0.9836	0.9976	1.0553	0.9872	0.9884	0.9427
535	0.993286	1.0525	1.0069	1.0324	1.0086	1.0252	1.0231	1.0244	1.0119	1.0112	1.0055	1.0629	1.0194	0.9942	1.0362	1.0029	0.9923	0.9906	0.9641	0.9804	0.9674	1.0132	1.0441	1.0087	0.9848	1.0386	0.9896	1.0018	0.9864	0.9442	0.9815	0.9752	0.9767	1.0685	1.0131	0.9933	1.0229	1.0038	1.0225	0.997	0.9483	0.9625	0.9962	0.9893	1.006	1.0625	0.9973	0.9972	0.9527
540	0.999214	1.0575	1.0151	1.0383	1.0165	1.0322	1.0295	1.0319	1.0187	1.0186	1.0113	1.0692	1.0234	1.0004	1.0407	1.0086	0.9978	0.9963	0.9708	0.9855	0.9723	1.0195	1.0492	1.0134	0.9914	1.043	0.995	1.0074	0.9913	0.9495	0.9862	0.9798	0.9812	1.0737	1.0173	1.0003	1.0293	1.0094	1.0288	1.0036	0.9545	0.9668	1.0014	0.9938	1.0168	1.0717	1.0081	1.009	0.9651
545	1.00457	1.0617	1.0214	1.0404	1.0239	1.0395	1.0348	1.0373	1.0238	1.0242	1.0149	1.0739	1.0284	1.0063	1.0448	1.0146	1.0027	1.0023	0.9762	0.9904	0.9773	1.0239	1.0536	1.0174	0.9966	1.0467	1.0002	1.012	0.9964	0.9546	0.991	0.9831	0.9854	1.0774	1.0211	1.006	1.0338	1.0154	1.0349	1.0087	0.9601	0.9717	1.0055	0.9979	1.0234	1.0823	1.0166	1.0187	0.975
550	1.00587	1.0655	1.0267	1.044	1.0288	1.044	1.0408	1.0441	1.0304	1.0302	1.0208	1.0737	1.0308	1.0102	1.048	1.0198	1.0077	1.0095	0.9821	0.9952	0.9836	1.0303	1.0536	1.0209	1.0024	1.0505	1.0075	1.0169	1.0024	0.9613	0.9981	0.9906	0.9934	1.0803	1.0249	1.0114	1.0358	1.0203	1.0394	1.0137	0.9671	0.9783	1.013	1.0058	1.0276	1.0852	1.023	1.0251	0.9842
555	1.01024	1.069	1.0334	1.0479	1.0345	1.0498	1.0442	1.0487	1.0356	1.0329	1.0269	1.0799	1.0358	1.0182	1.0517	1.0258	1.0138	1.0131	0.9868	1.0008	0.9878	1.036	1.059	1.0264	1.0059	1.0548	1.0141	1.0242	1.0072	0.9661	1.0032	0.9965	0.9972	1.0838	1.0297	1.0165	1.0401	1.026	1.0434	1.0195	0.9732	0.9828	1.0185	1.0105	1.0351	1.0939	1.0327	1.0347	0.9952
560	1.01221	1.073	1.0378	1.0518	1.0403	1.0549	1.0494	1.0538	1.0412	1.0394	1.032	1.081	1.0387	1.0207	1.0541	1.0292	1.0197	1.0177	0.9921	1.0064	0.9913	1.04	1.0598	1.0289	1.0101	1.0577	1.0176	1.028	1.0132	0.972	1.0084	1.0017	1.0036	1.0855	1.032	1.0197	1.0438	1.0314	1.0478	1.0253	0.9784	0.9882	1.0252	1.0173	1.0392	1.0998	1.0397	1.0427	1.0028
565	1.01797	1.0769	1.0428	1.0552	1.0464	1.059	1.053	1.058	1.0445	1.042	1.0376	1.0866	1.0438	1.0272	1.0584	1.0338	1.0256	1.0221	0.999	1.0107	0.9954	1.0454	1.0647	1.034	1.0146	1.0613	1.0226	1.0337	1.019	0.9774	1.0114	1.0067	1.0098	1.0903	1.038	1.0255	1.048	1.0367	1.0524	1.0326	0.9859	0.9935	1.0294	1.0216	1.0447	1.1101	1.0506	1.054	1.0152
570	1.02157	1.0804	1.0477	1.0585	1.0529	1.0638	1.0582	1.0616	1.0494	1.0477	1.0434	1.0902	1.0473	1.0332	1.0618	1.0387	1.0306	1.0269	1.0059	1.0156	1.0005	1.0506	1.0687	1.0382	1.0194	1.065	1.0268	1.038	1.0229	0.9832	1.0166	1.0117	1.0164	1.0934	1.0419	1.0299	1.0507	1.0415	1.0565	1.0368	0.9918	0.9997	1.0338	1.0268	1.0519	1.1172	1.0591	1.0628	1.0246
575	1.02691	1.0849	1.0536	1.0618	1.057	1.069	1.0628	1.065	1.0546	1.052	1.0479	1.0935	1.05	1.0369	1.0647	1.0429	1.0353	1.03	1.0112	1.0187	1.0047	1.0553	1.0719	1.0409	1.0223	1.0678	1.0295	1.0424	1.0279	0.9882	1.0192	1.0152	1.02	1.0971	1.0443	1.0335	1.0552	1.0463	1.0591	1.0409	0.9972	1.0045	1.0363	1.0301	1.0586	1.126	1.0693	1.0722	1.035
580	1.02811	1.0873	1.0581	1.0636	1.0615	1.0724	1.0668	1.0687	1.0594	1.0571	1.0521	1.096	1.0531	1.0402	1.0673	1.0458	1.0384	1.0347	1.017	1.0245	1.0088	1.0591	1.0743	1.0439	1.0255	1.0702	1.0342	1.0462	1.0322	0.9935	1.0239	1.0207	1.0255	1.1	1.047	1.0371	1.0575	1.0504	1.0622	1.0457	1.0024	1.0093	1.0414	1.0354	1.0624	1.1332	1.0761	1.0786	1.0434
585	1.0315	1.0901	1.0622	1.0657	1.0665	1.0769	1.0713	1.0731	1.0639	1.0609	1.0575	1.0998	1.056	1.044	1.0695	1.0495	1.0425	1.0379	1.0223	1.0271	1.0123	1.0618	1.0763	1.0466	1.0297	1.0732	1.0379	1.0501	1.0346	0.9989	1.0279	1.0258	1.0297	1.1031	1.0498	1.0403	1.0598	1.0537	1.0653	1.0491	1.0067	1.0139	1.0465	1.0389	1.0688	1.1396	1.0838	1.086	1.0537
590	1.03321	1.093	1.0656	1.0683	1.0725	1.0811	1.0754	1.0763	1.0687	1.0667	1.0619	1.101	1.0601	1.0474	1.0716	1.0541	1.0471	1.0421	1.0287	1.0307	1.0171	1.0645	1.0776	1.0509	1.0345	1.0752	1.0432	1.053	1.0414	1.0054	1.0318	1.0308	1.0354	1.1054	1.0533	1.0444	1.0615	1.0556	1.0666	1.0534	1.0124	1.0203	1.0506	1.0428	1.074	1.1466	1.0905	1.0924	1.0611
595	1.03617	1.0956	1.0694	1.0705	1.0764	1.0844	1.0794	1.0799	1.0727	1.0707	1.0654	1.1054	1.0632	1.0515	1.0745	1.0561	1.0512	1.0454	1.0335	1.0348	1.0204	1.068	1.081	1.0544	1.0374	1.0781	1.0457	1.0566	1.0445	1.0109	1.0354	1.0339	1.0381	1.108	1.0565	1.0485	1.0654	1.06	1.0703	1.0576	1.0187	1.0249	1.0533	1.0457	1.0819	1.1546	1.0989	1.101	1.0707
600	1.03764	1.0976	1.0728	1.0715	1.0808	1.0879	1.083	1.0837	1.0768	1.0752	1.0692	1.107	1.0658	1.0542	1.0767	1.059	1.054	1.048	1.037	1.0374	1.0235	1.0707	1.0833	1.0577	1.04	1.0805	1.0493	1.0591	1.0475	1.0155	1.0383	1.0382	1.0425	1.1106	1.059	1.0511	1.0673	1.0628	1.072	1.0605	1.0228	1.0295	1.0575	1.0488	1.0881	1.1619	1.1057	1.1078	1.0778
605	1.04174	1.1007	1.0779	1.0735	1.0857	1.0918	1.0864	1.0873	1.0803	1.0792	1.0727	1.1108	1.0692	1.0583	1.0794	1.0617	1.0569	1.0512	1.0415	1.04	1.0267	1.0732	1.0855	1.0608	1.0435	1.0834	1.0524	1.0625	1.0501	1.0201	1.0406	1.0414	1.0458	1.1136	1.0621	1.0541	1.071	1.0657	1.0747	1.0629	1.0276	1.032	1.06	1.0506	1.0964	1.1697	1.1151	1.1171	1.0869
610	1.04507	1.1022	1.0818	1.0749	1.0896	1.0936	1.0893	1.0904	1.0842	1.0828	1.0753	1.1128	1.0717	1.0612	1.0805	1.0656	1.0605	1.054	1.0452	1.0428	1.0302	1.0761	1.0867	1.064	1.0458	1.0847	1.0554	1.0649	1.0543	1.0258	1.044	1.046	1.0499	1.1158	1.0642	1.0561	1.0724	1.0678	1.0763	1.0655	1.0331	1.0368	1.0628	1.0542	1.1031	1.1758	1.1235	1.1253	1.096
615	1.04901	1.1047	1.0855	1.0765	1.0929	1.0967	1.0928	1.0936	1.0883	1.0858	1.0789	1.1186	1.0741	1.0651	1.0841	1.0678	1.0622	1.056	1.0483	1.0463	1.0327	1.0787	1.0895	1.0664	1.0481	1.088	1.0575	1.0682	1.0548	1.0287	1.0462	1.0495	1.0529	1.119	1.0664	1.0587	1.0756	1.0715	1.0792	1.0692	1.0364	1.0393	1.066	1.0568	1.1108	1.182	1.1324	1.1338	1.1057
620	1.05081	1.1067	1.088	1.0773	1.0965	1.0999	1.0953	1.0959	1.091	1.0889	1.0822	1.1226	1.0772	1.0678	1.085	1.0709	1.0663	1.0602	1.0526	1.0484	1.0371	1.0809	1.0911	1.0692	1.0515	1.0898	1.0609	1.0706	1.0593	1.0336	1.0491	1.0536	1.057	1.1213	1.0689	1.0618	1.0773	1.0733	1.08	1.0712	1.0402	1.0434	1.0688	1.06	1.1172	1.1876	1.1388	1.1407	1.1148
625	1.0519	1.1084	1.0914	1.0802	1.0996	1.1018	1.0987	1.0997	1.0947	1.0928	1.086	1.1239	1.0789	1.07	1.0858	1.0718	1.0687	1.0623	1.0557	1.0525	1.04	1.0829	1.0923	1.0722	1.0548	1.0916	1.0636	1.0738	1.0616	1.0379	1.053	1.0576	1.0601	1.124	1.071	1.0634	1.0791	1.0742	1.0815	1.0737	1.0434	1.0468	1.072	1.0623	1.1219	1.1922	1.1451	1.1467	1.1212
630	1.0556	1.1097	1.0931	1.0807	1.1015	1.1033	1.1	1.1004	1.0962	1.0939	1.0878	1.1296	1.0816	1.0731	1.0887	1.0739	1.0714	1.0645	1.0589	1.0551	1.0425	1.085	1.094	1.0747	1.0569	1.0938	1.0665	1.076	1.0643	1.0412	1.0555	1.0602	1.0632	1.1261	1.0736	1.0662	1.0819	1.0773	1.0831	1.0762	1.0464	1.0504	1.0745	1.0646	1.1296	1.1997	1.153	1.1544	1.1305
635	1.05677	1.1118	1.0958	1.0816	1.1043	1.1057	1.1028	1.1032	1.0992	1.0973	1.0905	1.1309	1.0836	1.0747	1.0899	1.076	1.0737	1.0681	1.0618	1.0572	1.0458	1.0876	1.0952	1.0768	1.0598	1.0952	1.0691	1.0779	1.067	1.0451	1.0586	1.064	1.0672	1.1285	1.0763	1.0681	1.0835	1.0789	1.0844	1.0773	1.049	1.0542	1.0771	1.0681	1.1356	1.2037	1.1581	1.1603	1.137
640	1.06041	1.1131	1.0988	1.0827	1.107	1.1077	1.1037	1.1051	1.1011	1.0991	1.0925	1.1377	1.0862	1.0779	1.0914	1.0786	1.0765	1.0698	1.065	1.0595	1.0483	1.0892	1.0974	1.0795	1.0617	1.0975	1.0704	1.0802	1.0696	1.0482	1.0596	1.0664	1.0685	1.1316	1.0782	1.0712	1.0865	1.0811	1.0865	1.0802	1.0525	1.0562	1.079	1.069	1.1451	1.2096	1.1663	1.168	1.147
645	1.06213	1.115	1.101	1.0847	1.1094	1.1094	1.1063	1.1063	1.1036	1.1027	1.0954	1.1398	1.0882	1.0799	1.0931	1.0802	1.0798	1.0723	1.0677	1.0627	1.0509	1.091	1.0991	1.0824	1.0649	1.0991	1.074	1.0823	1.073	1.0527	1.0626	1.0711	1.0729	1.1336	1.0805	1.0732	1.0875	1.0822	1.0872	1.0818	1.0548	1.0609	1.0825	1.0719	1.1517	1.2128	1.1707	1.1729	1.1529
650	1.06434	1.1157	1.1035	1.0846	1.1118	1.1108	1.1081	1.1075	1.1046	1.103	1.097	1.1451	1.0911	1.0827	1.0949	1.0824	1.0818	1.0755	1.0705	1.0647	1.0535	1.0923	1.1006	1.0837	1.0677	1.1012	1.0761	1.0842	1.0747	1.0562	1.0646	1.0738	1.0758	1.1362	1.083	1.0758	1.0896	1.0844	1.0879	1.0832	1.057	1.063	1.0848	1.0748	1.1605	1.2182	1.178	1.1793	1.161
655	1.0663	1.1167	1.1045	1.0849	1.114	1.1122	1.1104	1.1093	1.1066	1.1058	1.0986	1.148	1.0924	1.0847	1.0956	1.0833	1.0842	1.0769	1.0727	1.0662	1.0554	1.0935	1.1024	1.0852	1.0691	1.1026	1.0787	1.0864	1.0767	1.059	1.0661	1.0765	1.0775	1.1387	1.0842	1.0773	1.0912	1.0854	1.0889	1.0843	1.0592	1.0654	1.0869	1.0764	1.1694	1.2221	1.1825	1.1838	1.1673
660	1.06817	1.1177	1.1064	1.0861	1.1162	1.1133	1.1116	1.1103	1.1081	1.1077	1.0997	1.1505	1.0937	1.086	1.0968	1.086	1.0866	1.0787	1.0745	1.0686	1.0585	1.0946	1.1041	1.087	1.0717	1.104	1.0812	1.0878	1.079	1.062	1.0686	1.0794	1.0796	1.1407	1.0864	1.0794	1.0923	1.0861	1.0894	1.0851	1.0611	1.0672	1.0894	1.0785	1.175	1.2255	1.1863	1.1879	1.1741
665	1.06876	1.119	1.108	1.088	1.1176	1.1149	1.1137	1.1122	1.1102	1.1097	1.1017	1.1524	1.0944	1.0872	1.0974	1.0864	1.0878	1.0804	1.0755	1.0695	1.0595	1.0955	1.1051	1.0889	1.0734	1.1053	1.0824	1.0893	1.0796	1.0641	1.0699	1.0818	1.0803	1.1423	1.0869	1.0801	1.0942	1.0875	1.0906	1.0865	1.0619	1.0691	1.0915	1.0795	1.1807	1.2265	1.1901	1.1914	1.1789
670	1.07131	1.1196	1.1091	1.0871	1.1191	1.115	1.1129	1.1122	1.1109	1.1093	1.1027	1.1574	1.0966	1.0905	1.0986	1.0878	1.0906	1.0815	1.0785	1.0723	1.0623	1.0969	1.1062	1.0901	1.0757	1.1065	1.085	1.0915	1.0819	1.0674	1.0727	1.0839	1.083	1.1443	1.0896	1.083	1.0963	1.0886	1.0916	1.0878	1.0648	1.0722	1.0934	1.0812	1.1898	1.2323	1.1982	1.1988	1.1872
675	1.07431	1.1205	1.1105	1.0882	1.1205	1.1166	1.1144	1.1128	1.1119	1.1104	1.104	1.1602	1.0972	1.0922	1.0998	1.0893	1.0924	1.083	1.079	1.0742	1.0635	1.0978	1.1071	1.0915	1.0771	1.108	1.0867	1.0931	1.0834	1.0685	1.0726	1.0864	1.085	1.1464	1.0908	1.0845	1.0986	1.0897	1.0927	1.0894	1.0656	1.0724	1.0949	1.0824	1.1958	1.2355	1.2025	1.2024	1.1903
680	1.07504	1.122	1.112	1.0887	1.1226	1.1172	1.1172	1.1142	1.114	1.113	1.1053	1.1626	1.0987	1.0934	1.1006	1.0908	1.0943	1.0852	1.081	1.0751	1.0654	1.0986	1.1087	1.093	1.0795	1.1093	1.0885	1.0944	1.0858	1.0716	1.0757	1.0895	1.0871	1.148	1.0922	1.0857	1.0989	1.0902	1.0928	1.0895	1.0673	1.0746	1.0978	1.0847	1.1992	1.236	1.2037	1.2058	1.1959
685	1.07734	1.1218	1.1133	1.0904	1.1233	1.1182	1.1175	1.1145	1.1148	1.1127	1.1065	1.1649	1.1002	1.0956	1.1019	1.0913	1.0953	1.0853	1.0811	1.077	1.0675	1.0989	1.109	1.0943	1.0812	1.1106	1.0895	1.0958	1.0872	1.0733	1.0772	1.0914	1.088	1.1499	1.0933	1.087	1.1008	1.0914	1.0934	1.091	1.0688	1.0767	1.0993	1.0852	1.2042	1.2404	1.209	1.2108	1.2009
690	1.07971	1.1228	1.1144	1.0901	1.1246	1.1189	1.1181	1.1148	1.1152	1.1142	1.1072	1.1685	1.1017	1.0974	1.1033	1.0933	1.0969	1.0874	1.0821	1.0789	1.0692	1.0997	1.1111	1.0953	1.0827	1.1121	1.0922	1.0969	1.0889	1.0745	1.0783	1.0923	1.0886	1.1513	1.0949	1.0895	1.1019	1.0921	1.094	1.0915	1.0705	1.0774	1.1012	1.0856	1.2079	1.2436	1.2117	1.2141	1.2061
695	1.08146	1.1246	1.1165	1.0918	1.126	1.1208	1.1189	1.1157	1.1163	1.1149	1.1085	1.1708	1.1028	1.0989	1.1032	1.0939	1.0983	1.0877	1.083	1.0801	1.0709	1.1001	1.1123	1.097	1.0836	1.1129	1.0935	1.0983	1.0895	1.0755	1.0793	1.0944	1.09	1.1532	1.0954	1.0901	1.1037	1.0932	1.0947	1.0927	1.0712	1.079	1.103	1.0869	1.2108	1.2452	1.2169	1.218	1.2107
700	1.08243	1.1246	1.1173	1.0915	1.1276	1.1209	1.1197	1.1163	1.1172	1.1157	1.1087	1.1727	1.1039	1.1004	1.1051	1.095	1.1001	1.0896	1.0837	1.081	1.072	1.1011	1.1133	1.0989	1.0855	1.114	1.0948	1.0991	1.092	1.077	1.0812	1.0957	1.0925	1.1541	1.0968	1.0913	1.1045	1.0935	1.0949	1.093	1.0727	1.0802	1.1039	1.0876	1.2123	1.2465	1.2195	1.2211	1.2143
705	1.0841	1.124	1.1178	1.0923	1.1289	1.1218	1.1199	1.116	1.1177	1.1162	1.1103	1.1758	1.1052	1.1022	1.1057	1.0967	1.1017	1.0902	1.0845	1.0827	1.0736	1.1014	1.115	1.0997	1.0866	1.1154	1.0968	1.1011	1.0926	1.0777	1.0818	1.098	1.0926	1.1557	1.0982	1.0928	1.1064	1.0943	1.096	1.0939	1.0741	1.0811	1.1063	1.0886	1.2146	1.2497	1.2238	1.2247	1.2194
710	1.08534	1.1258	1.1188	1.0932	1.1297	1.1226	1.1218	1.1167	1.1195	1.1179	1.111	1.1766	1.1058	1.1027	1.1051	1.097	1.1023	1.0911	1.0843	1.0833	1.0745	1.1019	1.1163	1.1005	1.088	1.116	1.0972	1.1013	1.0928	1.0779	1.0831	1.0988	1.0933	1.157	1.0985	1.093	1.1075	1.0947	1.0968	1.0948	1.0741	1.0808	1.1074	1.0893	1.2138	1.249	1.2253	1.2262	1.2213
715	1.08633	1.1252	1.1198	1.093	1.131	1.123	1.1223	1.1165	1.1201	1.1171	1.112	1.1796	1.1072	1.1039	1.1058	1.0982	1.1031	1.0915	1.0855	1.0848	1.0762	1.1025	1.1174	1.101	1.0893	1.1168	1.0989	1.1028	1.0945	1.0791	1.0845	1.1005	1.095	1.1583	1.0995	1.0945	1.109	1.0961	1.0975	1.0961	1.0762	1.0828	1.1091	1.0902	1.2173	1.2513	1.2293	1.2305	1.2264
720	1.08771	1.1263	1.1205	1.0935	1.1312	1.1231	1.1226	1.1172	1.1205	1.1182	1.1118	1.1802	1.1078	1.1055	1.1065	1.0986	1.1046	1.0923	1.0861	1.0857	1.0764	1.1029	1.1183	1.1027	1.0907	1.1183	1.1004	1.1038	1.0953	1.0799	1.0854	1.1019	1.0962	1.1587	1.1004	1.0948	1.1101	1.0962	1.0979	1.0965	1.0767	1.0835	1.1108	1.0913	1.2142	1.2509	1.2313	1.2315	1.2288
725	1.08949	1.1262	1.1211	1.0945	1.1322	1.1236	1.1237	1.1165	1.1219	1.1194	1.1128	1.1831	1.1099	1.1065	1.1075	1.1004	1.106	1.0939	1.0867	1.0871	1.0785	1.1033	1.1197	1.1044	1.092	1.1182	1.1022	1.1047	1.0971	1.0802	1.0873	1.1037	1.0972	1.1597	1.1024	1.0964	1.1113	1.0971	1.0983	1.097	1.0781	1.0834	1.1127	1.0911	1.2111	1.2522	1.2338	1.2344	1.2319
730	1.09024	1.1265	1.1222	1.0959	1.1334	1.1243	1.1241	1.1162	1.1213	1.1195	1.1135	1.1852	1.1102	1.1076	1.1079	1.1012	1.1056	1.0938	1.0866	1.0885	1.0795	1.1042	1.1201	1.1038	1.093	1.1194	1.1024	1.1053	1.0971	1.0806	1.0884	1.1039	1.0972	1.1607	1.1022	1.0967	1.1124	1.097	1.099	1.0984	1.078	1.0848	1.1135	1.0923	1.2095	1.2534	1.2358	1.2366	1.2357
735	1.09073	1.1271	1.1238	1.0959	1.1332	1.1253	1.1243	1.1163	1.1217	1.1195	1.1143	1.1872	1.1116	1.11	1.1089	1.1018	1.1066	1.0944	1.088	1.0901	1.0799	1.1044	1.1215	1.1061	1.0941	1.1203	1.1045	1.1068	1.0976	1.0809	1.0894	1.1053	1.0978	1.1617	1.1038	1.0975	1.1141	1.0984	1.0998	1.099	1.0798	1.0858	1.1142	1.0931	1.2048	1.2542	1.2393	1.2392	1.2391
740	1.09219	1.1277	1.1239	1.0969	1.1347	1.1245	1.1257	1.1157	1.1224	1.1202	1.1146	1.1882	1.1116	1.1109	1.1092	1.1037	1.1081	1.095	1.0883	1.091	1.0812	1.1057	1.1221	1.107	1.0946	1.1208	1.1052	1.1072	1.0991	1.0814	1.091	1.1068	1.0989	1.1626	1.1052	1.0986	1.1145	1.0983	1.1002	1.0998	1.0809	1.0868	1.1158	1.0933	1.1983	1.2539	1.2393	1.2402	1.2398
745	1.09233	1.127	1.1241	1.0978	1.1351	1.125	1.1255	1.1152	1.1225	1.1198	1.115	1.1888	1.1128	1.1107	1.1102	1.1038	1.1073	1.0954	1.0884	1.0905	1.0812	1.1053	1.1228	1.108	1.0956	1.122	1.1062	1.108	1.0994	1.0816	1.0912	1.1072	1.0993	1.1635	1.1053	1.0987	1.1159	1.0992	1.1005	1.1005	1.0809	1.086	1.1166	1.0939	1.1934	1.2538	1.2403	1.2418	1.2406
750	1.09301	1.1283	1.1248	1.0994	1.1363	1.1251	1.1261	1.1154	1.1234	1.1205	1.1154	1.1908	1.1133	1.1117	1.1105	1.1054	1.1083	1.0958	1.0882	1.0922	1.0821	1.1061	1.1229	1.1086	1.096	1.1223	1.1067	1.1087	1.0995	1.0824	1.092	1.1076	1.0994	1.1647	1.1067	1.099	1.1165	1.0995	1.1014	1.1008	1.0814	1.0874	1.1178	1.095	1.1897	1.2548	1.2419	1.2422	1.2424
755	1.09446	1.1278	1.1249	1.0998	1.1369	1.1246	1.1272	1.1143	1.1239	1.121	1.116	1.1913	1.1146	1.1127	1.1107	1.1067	1.1085	1.0968	1.089	1.0929	1.0842	1.1061	1.1244	1.1094	1.0976	1.123	1.1078	1.1099	1.1005	1.0832	1.0942	1.1092	1.1003	1.1657	1.107	1.1009	1.1166	1.1005	1.1025	1.1016	1.0835	1.089	1.119	1.0956	1.1834	1.2545	1.2423	1.2431	1.2431
760	1.09547	1.1289	1.1264	1.1013	1.1375	1.1255	1.127	1.1146	1.124	1.1205	1.1166	1.1941	1.1153	1.1136	1.1123	1.107	1.1086	1.097	1.09	1.0939	1.0838	1.1067	1.1244	1.1108	1.0986	1.1239	1.1095	1.1104	1.1017	1.0835	1.0947	1.1093	1.0999	1.1678	1.1084	1.1016	1.1181	1.101	1.103	1.1027	1.0846	1.0891	1.1199	1.0963	1.1809	1.2559	1.2445	1.2448	1.2451
765	1.09579	1.1277	1.1265	1.1018	1.1385	1.125	1.1267	1.1128	1.1244	1.1201	1.1173	1.1946	1.1151	1.115	1.112	1.1086	1.1098	1.0969	1.0895	1.0941	1.0843	1.1079	1.1249	1.1113	1.0992	1.1241	1.1102	1.1111	1.1011	1.0832	1.096	1.11	1.1014	1.1688	1.1094	1.1012	1.1184	1.1016	1.1036	1.1032	1.0843	1.0895	1.1209	1.0968	1.1732	1.2558	1.2447	1.2455	1.2457
770	1.09723	1.1275	1.127	1.1031	1.1385	1.1255	1.1267	1.1124	1.1235	1.1197	1.1175	1.1978	1.1158	1.1152	1.1136	1.1087	1.1093	1.0979	1.0897	1.0956	1.0847	1.1089	1.1254	1.1115	1.0994	1.1254	1.1107	1.1116	1.1003	1.0835	1.0954	1.1103	1.101	1.1706	1.1091	1.1021	1.1193	1.1022	1.1043	1.1039	1.0853	1.0893	1.122	1.0976	1.1735	1.2571	1.2459	1.2466	1.2475
775	1.09783	1.1273	1.1269	1.1033	1.1403	1.1246	1.1273	1.1102	1.1244	1.1194	1.118	1.1981	1.1165	1.1163	1.1132	1.1099	1.1105	1.0976	1.0909	1.0957	1.085	1.1092	1.1261	1.1126	1.1012	1.1252	1.1118	1.1123	1.1024	1.0836	1.0964	1.1114	1.1014	1.1724	1.1105	1.1028	1.1194	1.103	1.1046	1.1043	1.086	1.0902	1.1232	1.098	1.1652	1.2556	1.2453	1.2459	1.2476
780	1.09926	1.1266	1.1269	1.1042	1.1397	1.1247	1.1264	1.1096	1.1242	1.1189	1.1188	1.2003	1.116	1.1162	1.1132	1.1099	1.1107	1.0993	1.0916	1.0968	1.0852	1.109	1.1256	1.1119	1.1015	1.1253	1.112	1.1126	1.102	1.084	1.0972	1.1115	1.1018	1.1748	1.111	1.1032	1.1202	1.1034	1.1047	1.1051	1.0869	1.0909	1.1234	1.0987	1.1633	1.2562	1.2455	1.2466	1.2484
785	1.10044	1.1268	1.1272	1.1035	1.1413	1.1247	1.1268	1.1091	1.1237	1.1187	1.1189	1.2014	1.1178	1.1169	1.1128	1.1101	1.1109	1.0989	1.0908	1.0977	1.0857	1.1106	1.1265	1.1122	1.1024	1.1258	1.1128	1.1126	1.1031	1.0852	1.098	1.112	1.1026	1.1763	1.111	1.104	1.1192	1.1035	1.1053	1.1051	1.0874	1.0907	1.1246	1.0992	1.161	1.2565	1.2464	1.2468	1.2494
790	1.1006	1.1269	1.1273	1.1048	1.142	1.1258	1.1268	1.1084	1.1233	1.1183	1.1199	1.2037	1.1178	1.1177	1.1126	1.1111	1.1122	1.0985	1.0907	1.0979	1.0859	1.1112	1.1262	1.1124	1.1027	1.1268	1.1132	1.113	1.1033	1.0845	1.0982	1.1129	1.103	1.179	1.1125	1.1045	1.1206	1.1048	1.1062	1.1057	1.088	1.0909	1.1265	1.0997	1.158	1.257	1.2468	1.2478	1.2505
795	1.10231	1.1258	1.1276	1.1047	1.1433	1.1252	1.1268	1.1076	1.1236	1.1174	1.1198	1.2054	1.1173	1.1184	1.1132	1.1112	1.1129	1.1002	1.0926	1.0977	1.0862	1.1114	1.1268	1.1126	1.1034	1.1277	1.1136	1.1127	1.1045	1.0852	1.0988	1.1133	1.1037	1.1812	1.1136	1.1053	1.1198	1.1057	1.1068	1.1062	1.0892	1.0914	1.1269	1.1007	1.1567	1.257	1.2466	1.2478	1.2511
800	1.10373	1.1264	1.1272	1.1055	1.1445	1.1252	1.1271	1.1056	1.1236	1.1164	1.1204	1.2064	1.1175	1.1191	1.1127	1.1111	1.1134	1.0994	1.093	1.0998	1.087	1.1122	1.1279	1.1134	1.1045	1.127	1.1144	1.1132	1.1049	1.0857	1.0994	1.1145	1.1046	1.1827	1.114	1.1065	1.12	1.1067	1.1074	1.1068	1.0895	1.0934	1.129	1.101	1.1545	1.2573	1.247	1.2481	1.2518
Fig. 1J
	Buffer	50 uM	500 uM	5 mM
AB958	1.00245	0.826722	1.5947	1.35087
	0.960478	1.12152	1.55547	1.21604
	0.932834	0.927579	0.925275	0.89288
	1.10424	1.04154	1.03067	1.24124
AB959	0.399107	0.374631	0.483335	0.409114
	0.370168	0.348715	0.406162	0.419624
	0.389317	0.215319	0.360593	0.40933
	0.413433	0.434958	0.430783	0.399107
[truncated: 39 more columns]

## Sheet: Fig. 2
Fig. 2B
[HOCl] uM	0	5	10	15	20	25	30	35	50	75	100
WT	0	0.00302659	0.00673358	0.0735141	0.0319864	0.0690563	0.111835	0.130605	0.320647	0.53024	0.778936
	0	0.00139208	0.0392596	0.0930657	0.0181439	0.0517727	0.143118	0.114181	0.406674	0.532586	1.14181
	0	0.00317518	0.035975	0.0478624	0.0828989	0.0484098	0.29562	0.0677268	0.621741	0.581856	1.07925
C52D	0	0.000391032	0.0077659	0.0108707	0.0436392	0.0470803	0.000419187	0.0220542	0.107143	0.129041	0.207247
	0	0.000547445	0.0035975	0.00728102	0.0205683	0.0353493	9.07195e-05	0.014781	0.0729666	0.152503	0.196298
	0	0.000469239	0.00156413	0.0026121	0.00891554	0.000140772	0.0116528	0.0132951	0.0775808	0.0552138	0.120438
Fig. 2C
[HOCl] uM	WT CZB					C52D CZB
0	1.21309e-18	0.00118881	-0.00020979	-0.000979021		9.61538e-05	-9.26573e-05	-0.00023951	0.000236014
50	0.192727	0.354965	0.27035	0.315804		0.00282343	0.00261364	0.00429196	0.00254371
150	0.59972	0.837483	0.679441	0.587133		0.0359703	0.0196766	0.00988636	0.00324301
300	0.851469	1.07524	1.07524	1.08224		0.0610052	0.0679983	0.0427535	0.0227535
400	1.02629	1.27105	1.36196	1.26406		0.0383479	0.0403059	0.0375087	0.0121241
458.5	0.935385	1.09622	1.02629	0.907413		0.0274388	0.022264	0.0125437	0.00499126
500	0.99012	1.05751	1.11046	0.816835		0.0303682	0.0239182	0.0241588	0.0337377
Fig. 2D
uM oxidant		HOCl				H2O2
0	-0.000103845	6.39044e-05	3.99402e-05		0	-0.000191698	0.000191698
50	0.131459	0.0878446	0.106776		0.000143773	-0.000117415	2.39622e-05
150	0.663703	0.543882	0.558261		0.000479245	0.000191698	0.000479245
300	1.04713	0.917723	0.821866		0.00174924	0.00086264	0.00127
400	0.800299	1.03275	1.01118		0.00256396	0.00117415	0.00105434
500	1.03754	0.951273	1.01118		0.00227641	0.00100641	0.00110226
1500	0.0139	0.0151	0.0146		0.00752414	0.00551131	0.00718867
2500	0.00887	0.00931	0.00967		0.0112623	0.00867433	0.00948905
Fig. 2E
[GSSG] uM	0	5	10	15	20	40	100	500	1000	5000	10000
	5.36	5.06	4.89	4.91	5.3	5.7	5.76	1.94	3.72	2.72	0.547
	6.41	5.12	4.41	4.69	5.07	5.52	5.45	4.99	3.63	2.45	0.681
	7.41	6.24	4.78	3.98	3.76	4.63	4.52	4.18	3.11	2.3	0.839
	6.82	6.72	4.8	3.74	3.62	3.83	3.43	3.44	2.6	2.18	1.53
	6.75	6.25	5.42	4.36	3.98	3.44	3.55	3.29	2.81	2.79	2.01
	6.21	6.35	5.56	4.76	4.84	4.82	4.62	4.04	2.89	2.64	2.97
	6.42	6.24	5.92	5.65	5.9	5.93	4.99	5.57	3.72	2.15	2.52
	5.55	4.7	5.78	5.51	6.64	6.88	5.8		4.15	2.61
Wavelength	Buffer + Zn				Buffer				C52D + Zn				WT + Zn
510	140154336	136594880	136872640		73472496	76304976	76037056		97693712	94426616	93942696		131097976	131310720	123546384
511	120391472	117201376	118160560		20610108	21067804	20057554		50944544	48328532	47893904		111377424	111870960	103247096
512	117262232	113887584	115421576		19346358	19714346	18534272		52356296	49638836	49092092		107888296	108734688	99341808
513	117706552	114224320	115996760		19151540	19532462	18234786		54356384	51507292	50869472		107825704	109075128	99007296
514	119487416	115896240	117970112		19139712	19502168	18027688		56410568	53330748	52720628		109379680	110705480	99903824
515	122200672	118644600	120783056		19397034	19836150	18150734		58707556	55515988	54816788		111579528	113382328	101996280
516	122332704	118619864	121121904		19630168	20070072	18336388		59904320	56562700	55825064		111337912	113150856	101192704
517	125135280	121214448	124062800		19713408	20049576	18198006		61918540	58551800	57723412		113835320	115888760	103441016
518	128388520	124550320	127309816		20085972	20522470	18530814		64293884	60709724	59852072		116881304	119245264	106053816
519	131807864	127837928	130749992		20715038	21117540	18960568		66706348	62905748	62004356		120086496	122452000	108933672
520	135018928	130809576	133835152		21291900	21730100	19460286		68875432	65060596	64034548		122840296	125477880	111569368
521	137596352	133367168	136517648		21895516	22321654	20034210		71034720	67011272	65986344		125378944	128103216	113876104
522	140364784	136073056	139302176		22538200	23016524	20523826		72992688	68803160	67863584		127993472	130621952	116155424
523	142266160	137915968	141299248		23216944	23603378	21155614		74783000	70582352	69557832		129982072	132813880	117892600
524	143730224	139508848	142837072		23819438	24303714	21725176		76344792	72016664	70928224		131485264	134177568	119181512
525	144552000	140345024	143496352		24371906	24868860	22154494		77697456	73333752	72190424		132217752	135229040	120136040
526	144734816	140523232	143772320		24821146	25326704	22637232		78603088	74297736	73080944		132588472	135332816	120343560
527	144324560	140082848	143277520		25143718	25687826	22962046		79261528	74866624	73528976		132204536	135208272	119996704
528	143177536	139044976	142262176		25401682	25939434	23132928		79549664	75227176	73945632		131301920	134305424	119353792
529	141535760	137554768	140771648		25505614	26125654	23301526		79566088	75181192	73788400		130045760	132790360	118040936
530	139353360	135390272	138429088		25605076	26134770	23314070		79314504	74894416	73462208		128159144	130834792	116392616
531	136613184	132874304	135992912		25505560	26084600	23224248		78538440	74207224	72921448		125818352	128477808	114126216
532	133629432	129774664	132923256		25316428	25833582	23132792		77589480	73387976	72038488		123069192	125812208	111794480
533	130164144	126528424	129470216		25026162	25549282	22874604		76426088	72229040	70889176		120002560	122692048	108969008
534	126502144	123052624	125853336		24631832	25191492	22559328		74955136	70950168	69564968		116782384	119291032	106147088
535	122719992	119443864	122206888		24217632	24787926	22135594		73421288	69563792	68072864		113447680	115879144	103162152
536	118823480	115632552	118067168		23723518	24289578	21688890		71562376	67822544	66536208		109798792	112182808	99753416
537	114635248	111636072	114095896		23150702	23696898	21188806		69697936	66038112	64784840		106088560	108254880	96586104
538	110421848	107594160	109799976		22558258	23061344	20610150		67700080	64118720	62834780		102384896	104488008	93041840
539	106285048	103451336	105656064		21910340	22360390	20026786		65425644	62142856	60922992		98563752	100418264	89692848
540	101996688	99339792	101470416		21135830	21641434	19353664		63201208	59956312	58879528		94712080	96636320	86136856
541	97798888	95361128	97334272		20456118	20938234	18709266		61034896	57889856	56689976		91063600	92738104	82703096
542	93676816	91429952	93294456		19755448	20206372	18061560		58733760	55724584	54665872		87327704	88825488	79409760
543	89690528	87552552	89265456		19004422	19452394	17468588		56534000	53676252	52590384		83657688	85156752	76090800
544	86041432	83787120	85520736		18365904	18702216	16758521		54354728	51549616	50485872		80248864	81584432	72906560
545	82297800	80396448	82023584		17672554	18063610	16149905		52194888	49462352	48569656		76823440	78100904	69836552
546	78931712	76955160	78693168		16960102	17334198	15544921		50142704	47501676	46668024		73758616	74944496	66912640
547	75724216	73822952	75375936		16386583	16700117	15000779		48138292	45557500	44744620		70664736	71938160	64184016
548	72840808	70853272	72477768		15725914	16079792	14404248		46144744	43787932	43045304		67975592	68977616	61694392
549	69947176	68210696	69631736		15176992	15557951	13932110		44362728	42015028	41292812		65272716	66343740	59302592
550	67347464	65614344	67094864		14667639	14985575	13377659		42579788	40337672	39734384		62829080	63856156	57060172
551	65048604	63211564	64643684		14136334	14440994	12935147		41031452	38866232	38170940		60511060	61664480	54976564
552	62719384	61012688	62371852		13626001	13939104	12428158		39518324	37372516	36780144		58436560	59463764	53077672
553	60714364	59075112	60301640		13166970	13519269	12016348		38070636	35964780	35452176		56326552	57513944	51313396
554	58683836	57141384	58344052		12738081	13063334	11611389		36677512	34692888	34154632		54480368	55629244	49643560
555	56813096	55298768	56500816		12341129	12618348	11252539		35307136	33496184	32960108		52792436	53730468	48034728
556	54994276	53560596	54773128		11946923	12199316	10850720		34095328	32315642	31735076		51141164	52103936	46434692
557	53267564	51929868	53027340		11562215	11814989	10525703		32967614	31188720	30647850		49472308	50445228	44989404
558	51632084	50295524	51376796		11149543	11402819	10197269		31776044	30077974	29577968		47915848	48836048	43632476
559	50102816	48868248	49884392		10809821	11077649	9848273		30718736	29130148	28623438		46538060	47361828	42301580
560	48579752	47381212	48414452		10466222	10712219	9549925		29733858	28168970	27641892		45080432	45945632	41045756
561	47072632	45967324	46901976		10137170	10378793	9257116		28775592	27215090	26713840		43677908	44532368	39724716
562	45685704	44561448	45490572		9836791	10049587	8933877		27783598	26327504	25871374		42303040	43205944	38513516
563	44214296	43182496	44096536		9515493	9735602	8635902		26825704	25402798	25007480		40975536	41800628	37304544
564	42826144	41731900	42627860		9209767	9384627	8393623		25940350	24545296	24131910		39751128	40535020	36157124
565	41430732	40406548	41256420		8900641	9092318	8126014		25029138	23735678	23400678		38496096	39189616	34947088
566	40097920	39143300	39909160		8642297	8831623	7883920		24243230	22950982	22548642		37156676	37955232	33810208
567	38823596	37781180	38573532		8357372	8524525	7595228		23412976	22238756	21802500		36011152	36603736	32669380
568	37447552	36506196	37305756		8046781	8260865	7348502		22590434	21488326	21062250		34682972	35438540	31566012
569	36137344	35136488	35885020		7805472	7955780	7118321		21782634	20711548	20375514		33520570	34084024	30432806
570	34816252	33890908	34632160		7526782	7706952	6876268		21021796	19953588	19658118		32291208	32918112	29353336
571	33569020	32587624	33331990		7294052	7427579	6633064		20250862	19317460	18901328		31047012	31656946	28242578
572	32292284	31371114	32059302		7058258	7186636	6375169		19588190	18593244	18269248		29905856	30433988	27220312
573	31015050	30167174	30848730		6788021	6946054	6193461		18880172	17963588	17598804		28723076	29303326	26173610
574	29851366	28969818	29588388		6574817	6700373	5959730		18214336	17266576	16986656		27557814	28132678	25133850
575	28609638	27810476	28360208		6348182	6464354	5756329		17543988	16676006	16397985		26501668	27040074	24203104
576	27452682	26680020	27232342		6079657	6230962	5548196		16919142	16100328	15744089		25497316	25945686	23255108
577	26323770	25579834	26187978		5901672	6002982	5335811		16266982	15450414	15193636		24430158	24929320	22270040
578	25342154	24512084	25071648		5695900	5778882	5148264		15633163	14910180	14623561		23478872	23935894	21433088
579	24278132	23550096	24089436		5461785	5589026	4961502		15093534	14314587	14055232		22546226	22993666	20571242
580	23262166	22615598	23106110		5282044	5397886	4795046		14549565	13781977	13581716		21667928	22094782	19759824
581	22364768	21679860	22147078		5088318	5192461	4606106		13955032	13285742	13007284		20784326	21150514	19013964
582	21487414	20781222	21224098		4901912	4991694	4441870		13431948	12725197	12563866		19962268	20345874	18266978
583	20601306	19989376	20366466		4709494	4830036	4274746		12921605	12276480	12037677		19208764	19547652	17561794
584	19769368	19127120	19572812		4533023	4620050	4119672		12410898	11773877	11582850		18445242	18822998	16852422
585	19034260	18394964	18821530		4371686	4461906	3975256		11897421	11276144	11112099		17696826	18084584	16199822
586	18267914	17692132	18049890		4195920	4308605	3837440		11448556	10833544	10692683		17011252	17308106	15532340
587	17522586	16937218	17304066		4048458	4123360	3681111		10991124	10413034	10227759		16331409	16585862	14954113
588	16755956	16228233	16654248		3880248	3948463	3527597		10492980	9946998	9812674		15619266	15902327	14327074
589	16074462	15589837	15963511		3731678	3804194	3385737		10096335	9536625	9370181		15011686	15231235	13714872
590	15418082	14912131	15261439		3552202	3637310	3238656		9617899	9107824	8997024		14347423	14597840	13116944
591	14715213	14270875	14596137		3424785	3484716	3126441		9220624	8703117	8582971		13736229	14006708	12517816
592	14076982	13686979	13980760		3263512	3355220	2980082		8807411	8355856	8237939		13107946	13396158	11943164
593	13416714	13093133	13338780		3127225	3216768	2841078		8417260	7962148	7850871		12529304	12737232	11407780
594	12783019	12441558	12768427		2971058	3046113	2722340		7985991	7594560	7503816		11945974	12149446	10893653
595	12185664	11875506	12151572		2862278	2912425	2601866		7644697	7234128	7129420		11384375	11624558	10380993
596	11568167	11323937	11575330		2703011	2791504	2463724		7245867	6884642	6766034		10831993	11009272	9870477
597	10987209	10718463	10945164		2586573	2640340	2370477		6889849	6500736	6434684		10272099	10499516	9316572
598	10391906	10169511	10361183		2443964	2510420	2225733		6511354	6162492	6100030		9738158	9939203	8846861
599	9893468	9684165	9810046		2338300	2404231	2130049		6187846	5881188	5829129		9288589	9484789	8393735
600	9465910	9303444	9370528		2254367	2333196	2055257		5950334	5624711	5623654		8920214	9154263	8034990
Fig. 2G
[HOCl] uM	CZB WT					CZB C52D
0	1475646	1261563	1439052	1570835		790944	881852	868795	805474
100	1572898	1349169	1614183	1424428
500	1705621	1582182	2110190	1871015
1000	1779760	1491783	1745928	1790983
2000	1556806	1750926	1537875	1772671
5000	776087	872940	1145853	1002312		865382	877862	936744	970026
Fig. 2H
Wavelength	WT CZB rep1
	WT CZB rep2
	WT CZB rep3
	WT CZB rep4
	C52D CZB rep 1
	C52D CZB rep 2
	C52D CZB rep 3
	C52D CZB rep 4
300	2959180
	2318431
	2524284
	2384222
	2682247
	2319482
	2286407
	2531979
301	1988950
	1572959
	1717029
	1595046
	1900410
	1627926
	1577583
	1783807
302	1525093
	1218795
	1327109
	1236779
	1551811
	1354430
	1286816
	1476051
303	1236049
	995613
	1073985
	1024126
	1371020
	1209550
	1128416
	1276038
304	1035838
	824743
	894910
	841452
	1221524
	1115134
	1012236
	1168296
305	879890
	691493
	783913
	721790
	1164278
	1051994
	941740
	1103532
306	643461
	507208
	577842
	530604
	1006104
	939542
	799234
	958103
307	509388
	384442
	467234
	428442
	932737
	896738
	754392
	902835
308	426405
	312441
	394628
	355896
	921715
	908653
	741606
	886730
309	369262
	264442
	349452
	313718
	914863
	924784
	744133
	893641
310	331472
	229502
	316425
	282940
	949217
	964447
	771330
	922888
311	307670
	197274
	295131
	263798
	976372
	1001019
	790622
	971335
312	302609
	190282
	295878
	262764
	1047026
	1066415
	847924
	1028188
313	311296
	191853
	303379
	274310
	1105867
	1144850
	906093
	1100193
314	325877
	198442
	317573
	290793
	1188437
	1232917
	956426
	1173711
315	349748
	208238
	337813
	300194
	1264910
	1308960
	1029895
	1252372
316	362159
	224603
	360011
	317707
	1365529
	1405848
	1096956
	1344193
317	389166
	234306
	373771
	337132
	1442056
	1474086
	1153239
	1411662
318	409839
	249365
	397533
	357280
	1521072
	1578135
	1226888
	1505750
319	420919
	257370
	410304
	373378
	1625339
	1655599
	1305516
	1569533
320	442660
	270314
	431040
	394510
	1711217
	1751840
	1372012
	1660046
321	461316
	285273
	452758
	411401
	1796218
	1847586
	1442804
	1728550
322	476891
	295599
	461661
	428345
	1870487
	1926860
	1498177
	1817358
323	505105
	301112
	482695
	436114
	1957918
	2015971
	1576469
	1890942
324	512931
	311965
	502389
	451127
	2044600
	2095808
	1643639
	1972834
325	535180
	318219
	520039
	467559
	2113434
	2194505
	1688758
	2074096
326	556074
	325339
	530403
	487996
	2212911
	2265528
	1763379
	2147431
327	563041
	334492
	545675
	508155
	2275353
	2350394
	1825894
	2215931
328	587009
	346575
	570811
	511245
	2364281
	2450824
	1889768
	2282622
329	600799
	354037
	571728
	535532
	2425432
	2499216
	1917378
	2363821
330	613340
	356221
	585003
	542935
	2482142
	2582178
	1986143
	2438102
331	635440
	367943
	597042
	553511
	2537130
	2660182
	2022778
	2499359
332	645811
	372344
	607174
	555094
	2604848
	2730895
	2071292
	2560960
333	645482
	368363
	618396
	570057
	2662631
	2775483
	2121349
	2607917
334	660699
	381010
	632974
	583412
	2707780
	2837929
	2152256
	2647585
335	666254
	384880
	650282
	599286
	2732214
	2878909
	2193160
	2703848
336	681124
	386327
	659806
	601435
	2781834
	2931872
	2207425
	2731036
337	685019
	391868
	658789
	603561
	2809265
	2976611
	2253689
	2760376
338	689392
	394267
	680288
	613572
	2831886
	3009364
	2265709
	2809302
339	695260
	401158
	689418
	629369
	2868960
	3027075
	2294452
	2823572
340	707841
	405222
	692916
	635194
	2896890
	3063543
	2323751
	2864811
341	707281
	404912
	709147
	643676
	2917169
	3067719
	2352131
	2859008
342	718043
	405985
	698900
	641812
	2929052
	3090379
	2365005
	2888134
343	713875
	415689
	715026
	652392
	2922783
	3113795
	2391536
	2907241
344	717654
	416966
	711862
	645868
	2950340
	3131983
	2396394
	2917446
345	720113
	418955
	715262
	639196
	2963825
	3122484
	2401678
	2920443
346	721635
	422101
	719368
	644043
	2969452
	3119890
	2422662
	2903055
347	726232
	420776
	718814
	638019
	2977658
	3119077
	2412728
	2905139
348	719329
	422974
	707474
	630767
	2994094
	3092756
	2420385
	2895874
349	725415
	419926
	711361
	627192
	2993997
	3092260
	2409588
	2912630
350	716867
	425295
	698742
	619109
	2984040
	3065052
	2417743
	2887848
351	719752
	421907
	700421
	603064
	2962554
	3071596
	2387284
	2855400
352	706094
	422593
	692622
	594855
	2974085
	3030896
	2362596
	2854987
353	706342
	418504
	693370
	583282
	2941752
	3034212
	2341300
	2834972
354	702664
	418070
	682254
	579493
	2913089
	3017153
	2329240
	2803196
355	693878
	407921
	674975
	577230
	2896518
	2994671
	2297294
	2787723
356	688022
	410849
	669628
	578035
	2872552
	2940811
	2262914
	2751051
357	679984
	406727
	672863
	565748
	2809644
	2920003
	2251117
	2727672
358	668980
	399333
	665001
	562552
	2765398
	2863920
	2221692
	2698826
359	660113
	394044
	660274
	559671
	2730974
	2845868
	2181543
	2655133
360	651662
	390733
	646530
	550190
	2706550
	2789141
	2143954
	2619812
361	637506
	382902
	629526
	541122
	2651414
	2748894
	2100843
	2560799
362	619132
	385363
	622535
	536360
	2597614
	2712128
	2076929
	2535670
363	614129
	372050
	604353
	525942
	2544519
	2672866
	2024531
	2489763
364	599713
	374113
	601277
	510318
	2517068
	2622400
	1987254
	2435000
365	586858
	364432
	587606
	512734
	2462984
	2550200
	1931872
	2400452
366	576639
	365415
	573031
	492180
	2388411
	2520468
	1895437
	2343309
367	572376
	353777
	565664
	492782
	2341731
	2452236
	1850498
	2293367
368	562790
	355130
	546612
	475498
	2284543
	2419543
	1810926
	2243882
369	553034
	341579
	544175
	469455
	2250151
	2364314
	1770867
	2202124
370	535240
	344486
	531909
	470594
	2165990
	2291289
	1731586
	2130796
371	528777
	331822
	520624
	463250
	2139169
	2239369
	1686476
	2105367
372	525406
	325656
	509487
	457975
	2074663
	2175734
	1651874
	2039874
373	520446
	325561
	497181
	444353
	2015499
	2122874
	1609766
	1992768
374	500004
	314754
	479988
	429148
	1960120
	2045502
	1570091
	1949053
375	504455
	313512
	470829
	431258
	1897840
	1989853
	1528483
	1877859
376	488116
	302092
	464364
	415443
	1846369
	1925159
	1502256
	1826200
377	488406
	297168
	453361
	406082
	1806697
	1846584
	1459000
	1778023
378	474476
	289750
	445061
	400217
	1752491
	1778174
	1411673
	1732017
379	468236
	277806
	433398
	385503
	1700257
	1713409
	1387500
	1671541
380	450772
	275026
	427619
	377231
	1649880
	1675077
	1338649
	1627074
381	448211
	261312
	406362
	363265
	1580490
	1611449
	1296002
	1564659
382	439944
	258436
	394394
	361185
	1548111
	1567882
	1255328
	1504624
383	424022
	248208
	384578
	342113
	1476740
	1518236
	1222427
	1468489
384	411180
	240218
	371242
	332052
	1441842
	1469664
	1175218
	1423680
385	402711
	237514
	368773
	326485
	1375472
	1420782
	1139860
	1362491
386	385125
	231291
	355738
	311843
	1328933
	1362795
	1097556
	1309236
387	378902
	221924
	342330
	305806
	1288771
	1317590
	1060849
	1263500
388	360377
	218645
	330011
	300086
	1230140
	1271119
	1010442
	1221387
389	349683
	205479
	314035
	287261
	1178284
	1226624
	978193
	1180038
390	343043
	198775
	310008
	284180
	1138478
	1193950
	940486
	1134478
391	327654
	195496
	301525
	268238
	1098945
	1141766
	897457
	1083412
392	308360
	192260
	293207
	264896
	1050160
	1097502
	869158
	1031811
393	300991
	186840
	280436
	256789
	1015048
	1053286
	832757
	995441
394	284199
	179757
	270835
	254434
	972609
	1017038
	795005
	944898
395	275052
	177767
	270516
	236566
	927063
	964167
	763226
	893684
396	263516
	173689
	260840
	229501
	872772
	920469
	726279
	857452
397	254470
	170369
	260395
	219806
	839853
	870402
	692400
	809046
398	236075
	174362
	250321
	212269
	799877
	829730
	659221
	760587
399	228141
	176026
	250146
	200481
	767416
	789956
	628897
	698536
400	208578
	174473
	247985
	161163
	690554
	668845
	601128
	625583
Fig. 2I
	WT		C52D
Wavelength	CD mdeg	HT V	CD mdeg	HT V
250	-0.0638835	298.484	-0.0287014	299.274
249	-0.166184	298.985	-0.108861	299.731
248	-0.234329	299.452	-0.0735264	300.153
247	-0.292859	299.938	-0.141534	300.58
246	-0.433508	300.443	-0.32226	301.031
245	-0.647218	300.98	-0.536169	301.494
244	-0.878967	301.547	-0.804808	301.976
243	-1.09497	302.174	-1.09868	302.53
242	-1.49838	302.881	-1.5675	303.166
241	-1.98794	303.722	-2.12473	303.951
240	-2.67698	304.715	-2.69805	304.891
239	-3.42876	305.926	-3.45109	306.024
238	-4.31201	307.322	-4.47348	307.339
237	-5.26894	308.911	-5.57561	308.864
236	-6.42979	310.676	-6.80594	310.576
235	-7.7443	312.634	-8.32538	312.479
234	-9.15842	314.771	-10.0994	314.556
233	-10.6977	317.052	-11.9103	316.827
232	-12.3233	319.45	-13.869	319.238
231	-13.8619	321.897	-15.715	321.72
230	-15.4168	324.367	-17.817	324.224
229	-16.8335	326.878	-19.5731	326.822
228	-18.2546	329.412	-21.2249	329.499
227	-19.3787	331.929	-22.6879	332.253
226	-20.399	334.405	-23.8807	335.089
225	-21.1238	336.878	-24.7867	338.051
224	-21.6037	339.345	-25.4009	341.139
223	-21.8083	341.852	-25.9466	344.385
222	-21.8764	344.426	-26.2476	347.829
221	-21.7763	347.07	-26.3025	351.503
220	-21.7122	349.781	-26.1238	355.338
219	-21.4845	352.516	-26.0361	359.289
218	-21.2572	355.304	-25.8895	363.405
217	-20.8546	358.174	-25.6645	367.668
216	-20.5708	361.144	-25.2949	372.069
215	-20.2921	364.227	-25.1393	376.596
214	-20.1158	367.498	-25.2633	381.276
213	-20.1582	371.064	-25.6521	386.241
212	-20.331	375.007	-26.1603	391.591
211	-20.6789	379.398	-27.198	397.294
210	-21.0654	384.285	-27.7033	403.332
209	-20.957	389.779	-28.3516	409.83
208	-20.2987	395.989	-28.0389	416.851
207	-18.8862	402.973	-27.1586	424.467
206	-16.778	410.874	-24.8356	432.68
205	-13.7295	419.803	-21.523	441.635
204	-9.93314	429.818	-17.7958	451.361
203	-5.66572	440.961	-13.0577	461.985
202	-0.614747	453.345	-7.39121	473.577
201	4.77392	467.047	-0.348822	486.262
200	10.9371	481.97	7.16559	499.93
199	17.5969	497.905	15.9294	514.416
198	24.9736	514.474	25.3621	529.266
197	31.8971	530.933	33.8025	543.989
196	36.8954	546.298	41.208	557.929
195	39.6651	559.882	46.3613	570.451
194	41.4844	571.716	50.8029	581.225
193	42.4616	582.307	53.9097	590.496
192	41.7297	592.114	54.4599	598.361
191	40.7324	601.342	52.6373	604.849
190	38.5413	610.053	50.3192	609.945

## Sheet: Fig. 3
MD trajectory data available upon request.

## Sheet: Fig. 4
Figure 4A
ZnCl2 [µM]	c-di-GMP (µM)
0	45.6641	44.4922
0.05	45.8984
0.1	42.7344
0.25	38.1641	34.2578
0.5	33.7891	31.6406
1	17.5391
1.5	2.46094
2	0.78125
Fig. 4B
EDTA [mM]	c-di-GMP [µM] (DgcZ_WT)	c-di-GMP [µM] (DgcZ_C52D)
1	37.9297	36.1328
0.5	38.5938	37.1875
0.1	40.5859	30.7812
0.05	39.6484	22.7734
0.01	33.0859	11.0938
0.001	20.3125	8.35938
0.0005	22.2656	5.07812
0	21.0156	8.24219
Fig. 4C
HOCl (nM)	c-di-GMP [µM] (DgcZ_wt_1200s)	c-di-GMP [µM] (DgcZ_wt_2400s)	c-di-GMP [µM] (DgcZ_C52A_1200s)	c-di-GMP [µM] (DgcZ_C52A_2400s)
0	11.46	21.76	5.91	11.4
25	11.09	21.6	5.92	11.63
50	11.74	22.08	5.76	11.1
100	13.31	24.83	5.53	10.33
200	14.89	26.85	5.03	9.18
400	11.53	19.23	2.74	4.54
800	1.4	2.04	0	0
1600	0	0	0	0

## Sheet: Fig. 5
Fig. 5B
0.5 OD Inoculum
AB958	AB959	C52A	C52D	E208Q
0.256402	0.358792	0.714172	0.462993	0.133528
0.164344	0.120615	0.666465	0.0637109	0.1411
0.0393659	0.177075	0.303792	0.339432	0.0717504
0.0546087	0.204611	0.459168	0.259345	0.0726013
0.230793	0.36664	0.791636	1.89275	0.0433074
0.187471	0.227859	0.854334	1.40674	0.371059
0.147698	0.239794	0.451184	1.3108	0.110279
0.100783	0.219348	0.446828	1.36743	0.139817
0.0645276	0.0938098	0.627631	1.39584	0.377276
0.19362	0.280994	0.755455	1.11478	0.556335
0.121463	0.0941579	0.613744	1.29953	0.182645
0.13944	0.0922734	0.829375	1.04172	0.182645
o/n inoculum
AB958	AB959	C52A	C52D	E208Q
1.27374	0.794508	2.78544	2.83215	0.418067
1.65914	1.05998	2.21786	2.73194	0.29359
1.12694	0.496432	2.56693	1.94641	0.434031
1.1271	0.609214	1.94224	2.39166	0.199939
0.759215	0.584489	2.27765	2.79219	0.201229
1.02044	0.457046	2.33064	2.80443	1.06039
0.602857	0.747442	1.63086	2.55597	0.0628786
0.628381	0.329607	1.69187	2.31189	0.280045
0.771009	0.523636	2.5107	1.95117	0.251235
1.3286	0.399364	2.11363	2.35644	0.305784
0.629144	0.569484	1.94225	2.45784	0.48389
1.07343	0.290239	1.70051	1.84491	0.135655
Fig. 5D
AB958	0.389181	0.789312	1.2523	1.04293	0.595926	2.18988	0.904293	0.71025	1.72624	0.399693
AB959	0.21244	0.241568	0.202365	0.234998	0.199737	0.230837	0.232808	0.256899	0.184187	0.178712
C52A	0.84735	1.30464	2.96781	2.00745	2.5265	3.23171	3.01424	2.49124	2.03876	0.542926
C52D	1.16864	1.53526	2.13601	2.60644	1.7523	3.85852	2.94043	2.68944	2.89006	0.766097
E208Q	0.218353	0.23456	0.217477	0.20127	0.170828	0.206307	0.180026
Fig. 5 E-I
	AB958								AB958						AB958						AB958
	PBS		mm	AV	SEM			10 uM HOCl		AV	SEM			10 uM HOCl		AV	SEM			100 uM HOCl		AV	SEM
3099.76	3083.22	3115.33	0.49784	3099.43	9.27108		2506.42	2827.25	2998.55	2777.41	144.234		2716.83	3065.84	2692.16	2824.94	120.659		2776.45	2678.5	2697.49	2717.48	29.9904
3139.94	3126.98	3158.72	0.508	3141.88	9.21382		2567.38	2873.15	3038.21	2826.25	137.923		2759.97	3107.35	2747.44	2871.58	117.936		2824.15	2734.64	2762.57	2773.78	26.4412
3177	3169.25	3202.21	0.51816	3182.82	9.94852		2628.98	2923.3	3081.88	2878.05	132.684		2803.41	3154.14	2788.88	2915.47	119.407		2878.22	2788.55	2820.18	2828.98	26.2592
3209.06	3217.03	3235.75	0.52832	3220.61	7.91189		2690.87	2974.91	3120.9	2928.89	126.256		2848.88	3188.95	2841.27	2959.7	114.644		2928.07	2844.86	2876.64	2883.19	24.2438
3247.87	3263.57	3271.53	0.53848	3260.99	6.95106		2740.86	3027.23	3160.24	2976.11	123.733		2894.69	3230.68	2890.25	3005.2	112.744		2973.02	2897.63	2940.59	2937.08	21.8333
3283.65	3309.64	3299.14	0.54864	3297.48	7.54868		2798.8	3080.36	3193.62	3024.26	117.376		2942.18	3269.96	2933.89	3048.68	110.667		3012.34	2949.11	2992.19	2984.55	18.6496
3312.86	3357.48	3327.96	0.5588	3332.77	13.1044		2845.65	3129.56	3236.31	3070.51	116.575		2987.92	3307.09	2986.81	3093.94	106.573		3049.35	2999.2	3044.91	3031.15	16.0294
3346.29	3398.6	3355.6	0.56896	3366.83	16.1107		2896.96	3177.49	3282.09	3118.85	114.978		3035.67	3347.75	3039.44	3140.95	103.404		3077.1	3054.89	3088.64	3073.54	9.90476
3369.09	3436.98	3380.1	0.57912	3395.39	21.0352		2944.82	3227.96	3322.26	3165.01	113.411		3082.59	3382.12	3081.4	3182.04	100.042		3111.17	3096.79	3131.02	3112.99	9.92422
3391.57	3478.18	3407.45	0.58928	3425.73	26.6202		2988.26	3275.72	3357.46	3207.15	111.958		3131.82	3418.11	3124.91	3224.95	96.5996		3144.64	3140.54	3164	3149.73	7.23447
3408.81	3514.6	3427.43	0.59944	3450.28	32.6078		3032.74	3317.26	3397.91	3249.3	110.759		3178.97	3453.89	3157.65	3263.5	95.3912		3177.64	3177.13	3192.49	3182.42	5.03668
3418.98	3548.65	3443.22	0.6096	3470.28	39.8021		3076.24	3355.88	3431.74	3287.95	108.101		3219.52	3492.56	3184.66	3298.91	97.347		3208.84	3210.8	3223.71	3214.45	4.66577
3428.01	3577.88	3461.84	0.61976	3489.24	45.3801		3118.43	3389.49	3461.64	3323.19	104.475		3268.73	3524.15	3212.22	3335.03	95.9558		3242.76	3244.63	3253.51	3246.97	3.31665
3439.16	3606.4	3472.61	0.62992	3506.06	51.0928		3160.89	3424.79	3495.01	3360.23	101.711		3308.4	3563.47	3233.39	3368.42	99.9002		3266.38	3278.13	3283.2	3275.9	4.97951
3451.78	3630.8	3491.4	0.64008	3524.66	54.2868		3205.98	3452.03	3520.03	3392.68	95.3896		3349.56	3593.83	3255.89	3399.76	100.732		3296.78	3305.71	3314.37	3305.62	5.07886
3460.79	3649.92	3504.08	0.65024	3538.26	57.2114		3247.12	3478.21	3548.2	3424.51	90.9679		3381.89	3620.76	3282.23	3428.29	100.44		3318.35	3337.15	3345.02	3333.51	7.91074
3472.04	3670.47	3514.57	0.6604	3552.36	60.3174		3284.39	3502.39	3573.95	3453.58	87.0813		3420.99	3647.52	3298.97	3455.83	102.116		3342.98	3363.55	3368.55	3358.36	7.82451
3477.87	3682.89	3522.8	0.67056	3561.19	62.2173		3324.2	3527.11	3596.33	3482.54	81.6562		3449.92	3666.09	3325.96	3480.66	99.3837		3367.38	3387.13	3397.96	3384.16	8.95148
3482.93	3696.25	3535.72	0.68072	3571.63	64.1459		3365.69	3544.76	3619.04	3509.83	75.1925		3481.59	3687.48	3355.52	3508.2	96.7462		3388.12	3412.89	3422.11	3407.71	10.1495
3487.35	3705.4	3547.8	0.69088	3580.18	64.995		3400.89	3564.03	3633.93	3532.95	69.0442		3511.95	3706.18	3381.87	3533.33	94.2285		3403.35	3435.9	3441.43	3426.89	11.8817
3499.3	3711.41	3560.92	0.70104	3590.54	62.9993		3440.51	3583.72	3650.14	3558.12	61.8536		3541.76	3720.34	3408.74	3556.95	90.2695		3419.78	3454.99	3463.11	3445.96	13.2988
3505.28	3719.32	3569.58	0.7112	3598.06	63.4079		3469.24	3603.95	3660.91	3578.03	56.8278		3564.5	3730.18	3432.28	3575.65	86.1771		3437.96	3481.93	3487.04	3468.98	15.5784
3517.4	3727.88	3577.76	0.72136	3607.68	62.5745		3497.7	3623.82	3672.78	3598.1	52.1495		3586.49	3742.31	3454.63	3594.48	83.1434		3456.44	3500.03	3511.97	3489.48	16.8745
3525.47	3733.93	3588.07	0.73152	3615.82	61.7568		3518.16	3643.96	3684.84	3615.65	50.1545		3601.97	3751.05	3475.84	3609.62	79.5369		3471.2	3520.61	3530.34	3507.38	18.3083
3535.68	3741.39	3594.35	0.74168	3623.81	61.1836		3536.54	3661.71	3692.68	3630.31	47.7287		3613.46	3755.61	3495.49	3621.52	75.1968		3485.92	3535.42	3550.74	3524.03	19.5601
3549.02	3745.39	3604.03	0.75184	3632.81	58.485		3547.89	3680.53	3702.43	3643.62	48.2779		3627.12	3762.53	3517.13	3635.6	70.9678		3501.47	3548.36	3574.95	3541.59	21.4804
3555.91	3750.88	3609.03	0.762	3638.61	58.1937		3564.5	3695.97	3709.05	3656.51	46.1594		3633.07	3766.21	3530.37	3643.22	68.2686		3517.24	3566.87	3594.86	3559.66	22.6938
3567.91	3754.87	3620.04	0.77216	3647.61	55.7026		3574.34	3711.99	3719.81	3668.71	47.2418		3644.13	3771.43	3550.57	3655.37	64.0036		3532.45	3574.39	3612.44	3573.09	23.0999
3580.4	3760.18	3629.86	0.78232	3656.81	53.6194		3579.66	3725.27	3724.29	3676.41	48.3743		3651.64	3774.99	3571.79	3666.14	59.1067		3546.01	3588.69	3626.99	3587.23	23.3869
3595.29	3762.39	3638.19	0.79248	3665.29	50.1047		3590.73	3734.16	3734.48	3686.46	47.8624		3657.83	3777.46	3587.94	3674.41	55.3353		3561.74	3596.79	3640.78	3599.77	22.8643
3604.98	3766.59	3643.55	0.80264	3671.7	48.7322		3600.81	3743.83	3739.61	3694.75	46.9878		3665.71	3781.26	3610.97	3685.98	50.1923		3578.14	3606.4	3652.38	3612.31	21.6348
3617.35	3772.54	3652.18	0.8128	3680.69	47.0135		3605.99	3752.29	3749.94	3702.74	48.3824		3672.88	3786.71	3626.2	3695.27	47.6677		3592.83	3612.57	3664.18	3623.19	21.2718
3625.77	3775.41	3660.39	0.82296	3687.19	45.2291		3612.45	3757.74	3751.93	3707.37	47.4911		3677.74	3790.58	3642.24	3703.52	44.7194		3605.28	3622.96	3670.37	3632.87	19.4329
3636.51	3777.96	3664.74	0.83312	3693.07	43.2194		3624.74	3759.25	3752.97	3712.32	43.8264		3685.71	3795.32	3653.46	3711.5	42.9352		3618.01	3634.48	3680.18	3644.22	18.5976
3645.03	3780.77	3672.52	0.84328	3699.44	41.4313		3629.97	3767.52	3760.11	3719.2	44.6667		3693.93	3797.28	3667.05	3719.42	39.6975		3636.85	3642.11	3687.82	3655.59	16.1836
3654.24	3782.29	3674.43	0.85344	3703.65	39.747		3635.39	3771.89	3759.92	3722.4	43.6411		3700.36	3801.85	3672.85	3725.02	39.2272		3644.62	3648.39	3696.81	3663.27	16.8037
3657.86	3785.05	3686.18	0.8636	3709.7	38.5549		3643.21	3777.28	3769	3729.83	43.376		3706.34	3805.12	3683.05	3731.5	37.4166		3657.39	3654.32	3702.89	3671.53	15.7022
3662.02	3786.16	3691.14	0.87376	3713.11	37.4811		3647.89	3782.72	3771.46	3734.02	43.1872		3712.72	3804.38	3689.82	3735.64	34.9989		3667.84	3664.28	3711.26	3681.13	15.1016
3671.86	3788.58	3695.95	0.88392	3718.8	35.578		3653.27	3785.19	3772.98	3737.15	42.0863		3718.15	3807.68	3701.63	3742.49	32.9439		3679.41	3670.65	3715.14	3688.4	13.6056
3679.33	3790.36	3700.69	0.89408	3723.46	34.0123		3658.24	3791.6	3773.9	3741.25	41.8173		3722.71	3810.44	3707.64	3746.93	32.0518		3687.61	3675.9	3720.04	3694.52	13.2006
3682.35	3792.32	3708.23	0.90424	3727.63	33.195		3661.17	3793.75	3778.07	3744.33	41.8231		3729.51	3810.46	3718.99	3752.99	28.8965		3701.06	3685.18	3726.2	3704.14	11.9424
3686.39	3794.39	3715.42	0.9144	3732.07	32.2704		3666.46	3798.87	3778.32	3747.88	41.1427		3730.44	3811.13	3723.92	3755.16	28.0456		3707.5	3689.83	3728.92	3708.75	11.3016
3687.65	3796.94	3725.15	0.92456	3736.58	32.062		3667.83	3801.97	3778	3749.27	41.3034		3732.38	3814.09	3730.22	3758.9	27.6018		3712.49	3699.39	3731.7	3714.53	9.38227
3686.55	3797.74	3728.8	0.93472	3737.7	32.4056		3673.89	3804.24	3782.75	3753.63	40.3497		3736.99	3815.89	3732.51	3761.79	27.0781		3724.41	3704.69	3736.16	3721.75	9.17952
3687.7	3797.99	3737.01	0.94488	3740.9	31.8969		3676.31	3809.07	3781.99	3755.79	40.5035		3740.81	3815.12	3736.72	3764.22	25.4793		3730.4	3709.74	3739.93	3726.69	8.91036
3686.72	3798.8	3742.03	0.95504	3742.52	32.3562		3686.94	3813.09	3787.51	3762.51	38.5025		3746.39	3817.21	3743.48	3769.03	24.1072		3737.86	3716	3742.22	3732.03	8.11157
3685.05	3799.4	3748.13	0.9652	3744.19	33.0682		3693.82	3814.48	3787.39	3765.23	36.5527		3748.41	3816.75	3747.61	3770.92	22.9123		3740.32	3720.66	3746	3735.66	7.6781
3684.17	3800.81	3749.26	0.97536	3744.74	33.7463		3699.85	3816.53	3789.96	3768.78	35.3101		3750.87	3814.28	3748.73	3771.29	21.5034		3741.05	3727.71	3751.18	3739.98	6.79484
3684	3800.84	3746.88	0.98552	3743.91	33.7623		3707.49	3819.53	3790.36	3772.46	33.5593		3756.58	3816.59	3750.85	3774.67	21.0242		3738.79	3730.09	3752.15	3740.34	6.41551
3683.53	3802.93	3743.85	0.99568	3743.44	34.471		3709.07	3820.86	3789.43	3773.12	33.285		3759.82	3814.65	3750.02	3774.83	20.1075		3739.22	3737.76	3759.99	3745.66	7.17727
3683.39	3804.15	3742.07	1.00584	3743.21	34.8641		3714.02	3822.95	3792.9	3776.62	32.4806		3760.45	3814.99	3748.58	3774.67	20.4455		3733.54	3741.26	3760.26	3745.02	7.93816
3681.68	3800.76	3735.38	1.016	3739.27	34.4305		3722.25	3825.4	3792.36	3780	30.4111		3761.63	3814.05	3750.09	3775.26	19.6801		3727.41	3748.01	3762.48	3745.97	10.1767
3676.38	3802.21	3729.84	1.02616	3736.14	36.4586		3723.81	3826.29	3789.2	3779.77	29.9579		3761.5	3813.87	3754.85	3776.74	18.663		3721.32	3752.07	3768.23	3747.2	13.7598
3672.68	3804.48	3723.48	1.03632	3733.55	38.3779		3732.18	3825.68	3784.51	3780.79	27.0528		3766.74	3810.58	3748.74	3775.36	18.3627		3715.59	3756.33	3770.44	3747.45	16.4453
3669.03	3801.88	3718.82	1.04648	3729.91	38.7498		3737.26	3828.2	3782.76	3782.74	26.2518		3768.66	3808.69	3751.9	3776.42	16.8463		3701.87	3758.9	3771.16	3743.98	21.3495
3662.47	3799.18	3707.74	1.05664	3723.13	40.2077		3742.91	3828.66	3777.88	3783.15	24.8928		3768.66	3806.7	3752.92	3776.09	15.9649		3693.39	3762.88	3773.16	3743.14	25.0523
3657.52	3794.23	3699.46	1.0668	3717.07	40.4352		3747.9	3824.97	3773.65	3782.17	22.655		3773.31	3803.44	3749.76	3775.5	15.5345		3685.55	3764.93	3775.95	3742.15	28.4763
3653.92	3791.9	3690.05	1.07696	3711.96	41.3095		3751.61	3824.59	3768.27	3781.49	22.0805		3773.87	3802.53	3748.98	3775.13	15.4704		3676.18	3768.11	3773.56	3739.29	31.5897
3650.17	3788.58	3681.36	1.08712	3706.7	41.9159		3760.18	3824.49	3761.88	3782.18	21.1571		3778.36	3797.9	3748.35	3774.87	14.4098		3667.34	3769.68	3773.19	3736.74	34.7141
3651.22	3783.86	3675.91	1.09728	3703.67	40.7279		3761.32	3821.14	3760.63	3781.03	20.0537		3779.34	3793.55	3742.51	3771.8	15.2099		3656.94	3769.83	3771.32	3732.7	37.8819
3649.18	3778.55	3669.39	1.10744	3699.04	40.1819		3768.9	3818.49	3751.08	3779.49	20.1672		3780.73	3786.99	3740.82	3769.51	14.4586		3645.95	3767.75	3768.95	3727.55	40.802
3649.93	3772.79	3660.47	1.1176	3694.4	39.3127		3770.16	3816.08	3745.81	3777.35	20.6005		3782.56	3782.96	3737.33	3767.62	15.1454		3634.13	3763.12	3763.56	3720.27	43.071
3652.68	3766.46	3656.11	1.12776	3691.75	37.3708		3769.7	3814.83	3742.62	3775.72	21.0604		3785.03	3777.5	3730.47	3764.33	17.0687		3633.22	3759.14	3757.83	3716.73	41.7557
3656.81	3760.6	3646.74	1.13792	3688.05	36.3917		3768.82	3807.02	3733.82	3769.89	21.1381		3786.43	3769.38	3727.5	3761.1	17.5086		3620.36	3753.34	3753.7	3709.13	44.3881
3663.98	3757.41	3643.05	1.14808	3688.15	35.1556		3765.89	3803.69	3727.67	3765.75	21.9461		3786.02	3764.39	3722.11	3757.51	18.7662		3616.64	3744.56	3746.46	3702.55	42.9606
3671.73	3752.13	3636.26	1.15824	3686.71	34.2768		3765.8	3799.7	3723.84	3763.11	21.9381		3788.38	3759.99	3715.14	3754.51	21.3195		3612.04	3737.4	3740.09	3696.51	42.2425
3677.65	3746.79	3629.14	1.1684	3684.53	34.1343		3758.27	3796.28	3717.36	3757.3	22.7862		3789.19	3753.55	3712.77	3751.84	22.0789		3615.56	3733.89	3726.18	3691.88	38.2238
3682.14	3742.91	3627.05	1.17856	3684.03	33.4593		3755.69	3791.59	3711.4	3752.89	23.193		3790.25	3747.41	3711.51	3749.72	22.7586		3620.8	3725.44	3719.14	3688.46	33.8783
3690.31	3733.43	3627.91	1.18872	3683.88	30.6322		3748.58	3786.56	3707.89	3747.67	22.7149		3788.05	3748.07	3706.84	3747.65	23.446		3627.68	3717.83	3709.66	3685.06	28.7873
3695.46	3729.97	3634.29	1.19888	3686.58	27.9768		3741.39	3781.21	3705.47	3742.69	21.8741		3786.74	3745.14	3702.53	3744.8	24.3105		3634.22	3709.85	3707.98	3684.02	24.9029
3703.91	3722.44	3639.93	1.20904	3688.76	24.9931		3736.53	3777.79	3704.88	3739.74	21.1091		3784.39	3745.21	3699.97	3743.19	24.3917		3644.45	3700.07	3696.95	3680.49	18.0446
3709.24	3716.95	3645.61	1.2192	3690.6	22.6039		3729.54	3775.57	3700.39	3735.17	21.8853		3784.62	3745.84	3695.4	3741.95	25.8287		3651.3	3693.13	3691.7	3678.71	13.7092
3712.82	3710.95	3651.61	1.22936	3691.79	20.0989		3723.34	3774.01	3695.72	3731.02	22.9237		3779.74	3747.03	3694.94	3740.57	24.692		3656.1	3682.44	3690	3676.18	10.2737
3716.74	3707.47	3658.42	1.23952	3694.21	18.0935		3717.58	3768.17	3696.45	3727.4	21.2786		3775.76	3750.44	3695.96	3740.72	23.544		3662.37	3673.67	3681.62	3672.55	5.5866
3718.44	3705.43	3661.48	1.24968	3695.12	17.235		3714.36	3761.15	3696.84	3724.11	19.1957		3771	3749.18	3693.5	3737.89	23.0733		3664.69	3665.14	3676.3	3668.71	3.79581
3719.77	3705.93	3667.44	1.25984	3697.71	15.6536		3709.24	3762.11	3698.31	3723.22	19.6985		3766.02	3750.29	3697.81	3738.04	20.621		3668.09	3660.37	3674.55	3667.67	4.09658
3721.38	3703.67	3670.05	1.27	3698.36	15.0534		3702.3	3756.67	3707.07	3722.02	17.3821		3758.63	3752.01	3699.77	3736.8	18.6165		3668.3	3659.58	3668.64	3665.51	2.96498
3719.62	3704.97	3668.69	1.28016	3697.76	15.1372		3698.59	3750.96	3710.73	3720.1	15.826		3753.91	3750.57	3704.69	3736.39	15.8801		3666.55	3656.95	3666.97	3663.49	3.27102
3716.58	3705.67	3671.32	1.29032	3697.86	13.6388		3695.49	3752.28	3714.26	3720.68	16.7033		3747.88	3751.31	3708.4	3735.87	13.7685		3664.61	3655.16	3665.62	3661.79	3.32946
3718.34	3707.61	3671.39	1.30048	3699.11	14.2034		3690.78	3753.26	3714.38	3719.47	18.2129		3744.01	3750.61	3709.84	3734.82	12.6344		3657.85	3662.03	3667.77	3662.55	2.87526
3714.08	3709.52	3667.72	1.31064	3697.11	14.7505		3690.12	3754.58	3719.25	3721.32	18.6364		3735.91	3750.97	3712.76	3733.21	11.1146		3654.52	3666.14	3672.83	3664.5	5.34975
3710.07	3708.71	3662.26	1.3208	3693.68	15.7139		3688.39	3754.52	3720.64	3721.18	19.0931		3730.18	3746.87	3715.19	3730.75	9.14933		3646.13	3673.63	3677.47	3665.74	9.86845
3698.17	3710.55	3652.09	1.33096	3686.94	17.7845		3689.47	3756.26	3722.25	3722.66	19.2817		3728.5	3742.96	3710.78	3727.41	9.30439		3633.7	3680.19	3683.89	3665.93	16.1495
3685.84	3711.08	3641.99	1.34112	3679.64	20.1853		3695.81	3758.22	3721.64	3725.22	18.1052		3723.57	3738.45	3712.97	3725	7.39187		3619.66	3685.95	3684.94	3663.52	21.9314
3665.85	3711.29	3618.2	1.35128	3665.11	26.8768		3698.16	3758.62	3717.78	3724.85	17.81		3720.93	3732.07	3714.73	3722.57	5.07175		3600.7	3690.46	3689.09	3660.08	29.6935
3643.83	3708.65	3587.83	1.36144	3646.77	34.9094		3705.32	3763.45	3716.19	3728.32	17.8453		3720.28	3718.48	3712.32	3717.03	2.40926		3569.8	3695.11	3689.58	3651.5	40.8781
3615.73	3706.95	3548.02	1.3716	3623.57	46.0459		3707.14	3762.85	3714.92	3728.3	17.4178		3720.06	3712.28	3709.73	3714.02	3.10749		3528.26	3698.33	3694.33	3640.31	56.0352
3582.93	3700.03	3498.68	1.38176	3593.88	58.3808		3713.35	3764.03	3714.5	3730.63	16.7028		3722.76	3699.77	3702.77	3708.43	7.21458		3478.82	3704.82	3692.69	3625.44	73.3948
3554.15	3695.68	3440.8	1.39192	3563.55	73.7268		3717.65	3764.29	3708.3	3730.08	17.318		3721.24	3686.45	3702.03	3703.24	10.0624		3420.33	3707.43	3695.77	3607.84	93.8163
3519.66	3679.92	3386.72	1.40208	3528.77	84.7599		3721.91	3766.09	3703.97	3730.66	18.458		3726.51	3674.13	3697.72	3699.45	15.143		3364.8	3708.07	3692.34	3588.41	111.894
3486.35	3663.74	3329.54	1.41224	3493.21	96.5365		3721.19	3761.53	3700.43	3727.71	17.9371		3726.87	3661.9	3690.1	3692.96	18.8087		3304.24	3703.32	3691.7	3566.42	131.132
3452.77	3638.1	3280.78	1.4224	3457.22	103.173		3716.36	3762.3	3695.11	3724.59	19.8282		3725.55	3645.48	3687.65	3686.23	23.1225		3255.63	3699.01	3693.34	3549.33	146.859
3417.92	3606.22	3232.84	1.43256	3418.99	107.788		3722.65	3760.96	3685.62	3723.08	21.7504		3725.01	3628.91	3674.94	3676.29	27.7525		3200.28	3689.51	3689.64	3526.47	163.099
3386	3580.11	3183.87	1.44272	3383.32	114.392		3717.55	3759.52	3679	3718.69	23.2523		3724.43	3610.21	3666.75	3667.13	32.9724		3149.24	3676.86	3680.86	3502.32	176.543
3350.44	3548.3	3133.64	1.45288	3344.12	119.743		3715.23	3756.87	3668.33	3713.47	25.5752		3724.24	3588.15	3657.72	3656.7	39.2891		3106.43	3659.74	3676.19	3480.79	187.237
3318.59	3523.33	3092.18	1.46304	3311.37	124.514		3715.88	3753.4	3650.26	3706.51	30.1375		3721.84	3567.6	3635.44	3641.63	44.6343		3056.18	3642.74	3666.75	3455.22	199.642
3285.84	3494.64	3043.99	1.4732	3274.82	130.21		3718.78	3748.86	3630.82	3699.49	35.4159		3717.06	3547.38	3615.81	3626.75	49.2863		3000.44	3622.58	3655.15	3426.06	213.016
3263.63	3474.52	3004.15	1.48336	3247.43	136.026		3714.52	3744.59	3601.22	3686.78	43.6504		3715.16	3526.37	3582.61	3608.04	55.9616		2952.5	3604.09	3635.69	3397.42	222.649
3230.62	3449.96	2964.28	1.49352	3214.95	140.421		3708.91	3735.84	3562.31	3669.02	53.9206		3706.38	3504.75	3548.9	3586.68	61.1936		2899.1	3587.19	3604.15	3363.48	232.241
3209.93	3425.52	2922.87	1.50368	3186.1	145.59		3708.22	3731.76	3524.56	3654.84	65.4961		3697.41	3479.75	3507.74	3561.64	68.3688		2852.95	3568.65	3568.07	3329.89	238.471
3181.32	3403.14	2886.97	1.51384	3157.15	149.496		3704.05	3718.87	3480.56	3634.49	77.0842		3686.52	3454.63	3467.11	3536.09	75.3052		2799.35	3545.34	3527.93	3290.87	245.811
3159.81	3380.02	2844.41	1.524	3128.08	155.43		3701.98	3702.33	3441.35	3615.22	86.9354		3665.45	3430.79	3431.13	3509.12	78.1644		2747.18	3521.85	3480.63	3249.89	251.636
3130.24	3362.21	2810.16	1.53416	3100.87	160.037		3699.29	3680.97	3399.66	3593.31	96.9682		3642.92	3397.99	3394.56	3478.49	82.2203		2705.96	3491.63	3434.08	3210.56	252.845
3113.34	3337.76	2773.67	1.54432	3074.92	163.968		3687.31	3656.48	3361	3568.26	104.013		3614.06	3371.62	3363.89	3449.86	82.131		2662.63	3458.2	3394.2	3171.68	255.193
3088.34	3323.45	2738.79	1.55448	3050.19	169.853		3681.84	3631.41	3325.51	3546.26	111.327		3577.48	3344.43	3330.32	3417.41	80.1379		2618.19	3415.58	3362.34	3132.04	257.382
3066.05	3301.86	2706.15	1.56464	3024.69	173.206		3673.34	3607.08	3283.12	3521.18	120.557		3550.93	3317.62	3297.08	3388.54	81.4111		2575.61	3367.02	3330.84	3091.16	257.983
3046.59	3281.82	2671.84	1.5748	3000.08	177.613		3662.89	3584.68	3248.69	3498.76	127.054		3514.31	3288.7	3263	3355.34	79.8328		2536.87	3317.42	3295.31	3049.87	256.58
3032.02	3259.96	2638.61	1.58496	2976.86	181.475		3651.92	3561.71	3215.51	3476.38	133.01		3486.34	3259.6	3232.58	3326.17	80.4632		2498.01	3268.65	3260.62	3009.09	255.552
3014.23	3242.01	2607.74	1.59512	2954.66	185.502		3626.67	3539.43	3176.07	3447.39	137.976		3455.69	3239.16	3202.15	3299	79.0698		2454	3216.81	3234.12	2968.31	257.203
2993.16	3223.44	2574.9	1.60528	2930.5	189.821		3597.56	3516.08	3145.09	3419.58	139.245		3429.54	3212.46	3168.35	3270.12	80.7225		2417.56	3163.85	3203.04	2928.15	255.544
2975.53	3196.4	2540.62	1.61544	2904.18	192.64		3565.1	3497.21	3111.68	3391.33	141.193		3404.3	3192.05	3136.26	3244.21	81.6535		2374.39	3111.37	3166	2883.92	255.254
2962.82	3181.43	2497.03	1.6256	2880.42	201.818		3521.52	3476.93	3076.79	3358.41	141.4		3379.59	3166.65	3105.26	3217.17	83.124		2332.67	3054.49	3133.26	2840.14	254.752
2942.05	3161.54	2454.55	1.63576	2852.71	208.921		3477.97	3452.39	3050.05	3326.81	138.572		3351.07	3149.13	3075.24	3191.81	82.4374		2299.07	3009.13	3101.85	2803.35	253.559
2930.13	3143.51	2411.06	1.64592	2828.23	217.491		3437.66	3429.82	3027.42	3298.3	135.458		3327.95	3128.62	3040.57	3165.72	85.0078		2262.02	2953.48	3070.72	2762.08	252.307
2907.78	3123.74	2360.9	1.65608	2797.48	227.014		3391.57	3407.31	2993.89	3264.26	135.259		3303.82	3107.51	3016.65	3142.66	84.7432		2220.49	2907.84	3043.7	2724.01	254.798
2892.5	3103.76	2301.84	1.66624	2766.03	239.972		3350.86	3380.33	2974.08	3235.09	130.782		3276.36	3089.55	2974.45	3113.45	87.9714		2178.24	2861.11	3008.05	2682.47	255.657
2877.47	3081.51	2231.3	1.6764	2730.09	256.258		3301.1	3355.47	2948.17	3201.58	127.674		3252.26	3076.07	2948.09	3092.14	88.1733		2121.25	2817.04	2985.82	2641.37	264.586
2858.41	3059.16	2157.77	1.68656	2691.78	273.222		3257.83	3328.87	2931.75	3172.82	122.266		3226.49	3053.76	2912.37	3064.21	90.8298		2050.3	2776.28	2962.98	2596.52	278.377
2834.98	3041.88	2068.85	1.69672	2648.57	295.95		3205.55	3302.86	2920.08	3142.83	114.862		3206.32	3038.41	2880.79	3041.84	93.9889		1980.74	2733.18	2934	2549.3	290.134
2803.28	3022.1	1983.89	1.70688	2603.09	315.978		3159.84	3280.2	2904.84	3114.96	110.657		3178.56	3018.27	2848.94	3015.26	95.167		1911.95	2692.77	2911.52	2505.41	303.375
2774.39	3005.08	1918.31	1.71704	2565.93	330.585		3113.44	3255.6	2892.03	3087.03	105.782		3159.91	2999.18	2825.62	2994.91	96.5223		1860.59	2656.15	2890.54	2469.09	311.686
2723.31	2990.6	1846.51	1.7272	2520.14	345.541		3064.41	3232.79	2874.53	3057.24	103.482		3137.83	2976.33	2796.87	2970.34	98.4745		1794.44	2617.69	2871.74	2427.96	325.136
2666.29	2973.87	1787.25	1.73736	2475.8	355.542		3012.82	3212.99	2863.46	3029.75	101.254		3111.32	2951.44	2766.68	2943.15	99.5742		1745.62	2569.46	2853.84	2389.64	332.307
2597.18	2957.24	1729.63	1.74752	2428.02	364.333		2967.44	3184.01	2846.11	2999.19	98.8266		3092.64	2921.69	2737.53	2917.29	102.533		1696.15	2533.95	2838.78	2356.29	341.601
2516.16	2936.48	1680.64	1.75768	2377.76	369.075		2924.48	3158.99	2822.27	2968.58	99.6726		3072.53	2888.22	2713.71	2891.49	103.596		1638.88	2490.46	2821.57	2316.97	352.258
2437.29	2921.69	1624.94	1.76784	2327.97	378.306		2872.05	3130.41	2803.52	2935.33	99.5288		3050.81	2850.7	2693.93	2865.15	103.276		1602.38	2448.91	2807.41	2286.23	357.246
2352.04	2900.49	1572.49	1.778	2275.01	385.292		2824.59	3107.86	2776.11	2902.85	103.453		3028.99	2818.58	2670.55	2839.37	103.993		1560.29	2406.83	2788.16	2251.76	362.837
2264.36	2880.62	1525.62	1.78816	2223.53	391.686		2787.17	3075.37	2741.41	2867.98	104.532		3000.94	2777.84	2649.36	2809.38	102.71		1518.44	2369.24	2759.31	2215.66	366.345
2181.86	2860.24	1490.38	1.79832	2177.5	395.453		2743.21	3050.5	2701.21	2831.64	110.098		2971.76	2740.52	2625.99	2779.42	101.693		1492.74	2325.96	2736.71	2185.14	365.94
2109.09	2838.55	1446.27	1.80848	2131.3	402.07		2695.01	3025.14	2679.7	2799.95	112.68		2934.54	2712.22	2595.21	2747.32	99.5153		1460.1	2267.03	2710.01	2145.71	365.882
2041.29	2811.55	1419.4	1.81864	2090.74	402.638		2651.01	2995.41	2651.56	2766	114.71		2896.09	2680.64	2570.34	2715.69	95.6563		1437.51	2200.75	2676.31	2104.85	360.812
1973.03	2784.1	1390.25	1.8288	2049.13	404.163		2599.06	2967.16	2628.62	2731.61	118.08		2849.04	2650.16	2531.95	2677.05	92.5185		1414.93	2125.55	2646.14	2062.21	356.83
1917.33	2752.86	1361.77	1.83896	2010.65	404.274		2543.59	2936.48	2597.84	2692.64	122.926		2794.82	2619.7	2506.56	2640.36	83.8524		1384.84	2045.49	2609.17	2013.17	353.803
1864.17	2702.88	1332.65	1.84912	1966.56	398.851		2503.33	2921.01	2585.91	2670.08	127.71		2739.39	2599.22	2470.84	2603.15	77.5503		1367.36	1958.74	2578.27	1968.12	349.593
1822.12	2647.7	1299.06	1.85928	1922.96	392.57		2454.09	2902.06	2549.72	2635.29	136.212		2688.57	2570.88	2437.29	2565.58	72.5861		1347.99	1863.57	2541.71	1917.76	345.661
1775.97	2591.17	1284.18	1.86944	1883.77	381.126		2418.1	2879.76	2522.75	2606.87	139.752		2639.73	2550.19	2398.1	2529.34	70.5276		1333.5	1777.36	2510.52	1873.79	343.181
1737.65	2524.33	1261.84	1.8796	1841.27	368.113		2376.12	2860.54	2492.76	2576.47	145.968		2592.25	2529.73	2371.84	2497.94	65.5821		1315.54	1688.29	2462.2	1822.01	337.696
1695.84	2458.07	1239.6	1.88976	1797.84	355.42		2338.14	2836.74	2457.42	2544.1	150.316		2551.69	2506.26	2338.47	2465.47	64.8398		1293.21	1596.73	2410.49	1766.81	333.556
1664.28	2384.97	1218.81	1.89992	1756.02	339.754		2311.99	2816.24	2420.92	2516.38	153.193		2508.36	2483.47	2306.63	2432.82	63.5019		1281.56	1520.83	2355.51	1719.3	325.519
1639.45	2304.02	1212.08	1.91008	1718.52	317.686		2274.82	2793.98	2380.28	2483.03	158.43		2472.38	2456.71	2286.33	2405.14	59.5778		1263.29	1453.2	2291.86	1669.45	315.996
1613.8	2234.93	1196.89	1.92024	1681.87	301.582		2243.95	2778.32	2355.89	2459.39	162.708		2435.7	2436.91	2251.53	2374.71	61.5913		1255.88	1393.24	2232.06	1627.06	305.088
1585.87	2166.11	1192.22	1.9304	1648.07	282.854		2227.68	2763.83	2320.64	2437.38	165.413		2405.53	2417.57	2237.76	2353.62	58.0348		1246.98	1333.17	2173.79	1584.65	295.622
1565.77	2089.91	1175.77	1.94056	1610.49	264.834		2192.16	2755.67	2281.45	2409.76	174.866		2375.64	2400.11	2220.61	2332.12	56.2012		1234.12	1294.17	2113.76	1547.35	283.738
1543.19	2028.92	1171.06	1.95072	1581.06	248.367		2163.21	2737.7	2256.82	2385.91	177.959		2346.29	2376.71	2204.04	2309.01	53.2141		1224.27	1259.6	2057.13	1513.66	271.926
1525.82	1963.3	1149.03	1.96088	1546.05	235.276		2135.43	2716.78	2225.78	2359.33	180.62		2322.6	2358.41	2187.55	2289.52	52.0214		1213.02	1237.07	2009.66	1486.58	261.633
1509.33	1912.87	1147.72	1.97104	1523.31	220.989		2104.46	2706.27	2197.14	2335.96	187.081		2294.12	2341.86	2177.41	2271.13	48.8438		1207.48	1212.48	1958.93	1459.63	249.657
1493.47	1865.07	1139.82	1.9812	1499.45	209.384		2075.83	2689.81	2160.32	2308.66	192.133		2270.88	2329.48	2165.44	2255.27	47.9934		1193.09	1202.22	1923.77	1439.69	242.053
1480	1821.52	1126.03	1.99136	1475.85	200.781		2052.72	2666.85	2134.24	2284.6	192.568		2246.66	2315.09	2150.42	2237.39	47.7614		1180.89	1190.48	1879.83	1417.07	231.397
1464.46	1783.09	1122.79	2.00152	1456.78	190.65		2028.52	2644.93	2112.11	2261.85	193.052		2221.79	2300.43	2123.25	2215.16	51.256		1172.51	1170.93	1835.94	1393.13	221.406
1456.59	1744.51	1114.06	2.01168	1438.38	182.223		2007.2	2633.34	2097.72	2246.09	195.382		2201.6	2285.79	2104.72	2197.37	52.3123		1172.26	1165.34	1796.46	1378.02	209.231
1447.4	1717.26	1102.44	2.02184	1422.37	177.924		1985.74	2609.34	2070.93	2222	195.221		2175.03	2277.01	2088.09	2180.04	54.594		1160.11	1155.25	1760.78	1358.71	201.037
1433.15	1689.45	1092.41	2.032	1405	172.924		1981.23	2594.91	2062.75	2212.96	192.417		2163.22	2263.45	2072.84	2166.5	55.0482		1150.7	1146.16	1731.2	1342.69	194.261
1430.72	1667.76	1084.43	2.04216	1394.31	169.374		1963.45	2573.88	2037.7	2191.68	192.298		2136.14	2248.03	2057.94	2147.37	55.1589		1138.81	1140.7	1691.31	1323.61	183.853
1415.91	1652.15	1075.16	2.05232	1381.08	167.472		1952.94	2556.67	2029.44	2179.68	189.782		2123.99	2244.87	2039.18	2136.01	59.683		1126.68	1135.05	1669.27	1310.33	179.485
1406.79	1634.14	1063.05	2.06248	1367.99	165.995		1957.39	2543.76	2006.68	2169.27	187.782		2106.26	2229.44	2024.47	2120.05	59.5698		1115.04	1119.03	1642.03	1292.03	175.001
1408.6	1618.99	1058.56	2.07264	1362.05	163.446		1942.62	2526.55	1980.81	2149.99	188.598		2090.76	2223.02	2012.49	2108.76	61.4364		1097.31	1124.02	1623.62	1281.65	171.157
1405.12	1612.94	1055.85	2.0828	1357.97	162.536		1936.27	2515.65	1969.08	2140.33	187.899		2077.77	2204.62	1995.51	2092.63	60.8217		1086.86	1119.94	1594.68	1267.16	164.037
1416.28	1607.82	1050.74	2.09296	1358.28	163.407		1930.79	2493.57	1954.25	2126.2	183.809		2070.97	2195.74	1978.65	2081.79	62.9014		1075.14	1115.53	1575.66	1255.44	160.533
1417.03	1602.1	1041.72	2.10312	1353.62	164.845		1919.23	2485.65	1936.63	2113.84	185.973		2053.41	2186.07	1977.57	2072.35	60.9304		1065.36	1115.63	1560.82	1247.27	157.445
1438.85	1597.76	1032.48	2.11328	1356.37	168.315		1907.87	2477.58	1932.93	2106.13	185.867		2044	2175.98	1964.64	2061.54	61.6362		1044.69	1115.48	1533.99	1231.39	152.676
1447.12	1588.73	1030.76	2.12344	1355.54	167.456		1901.62	2471.44	1915.18	2096.08	187.722		2030.38	2168.75	1955.48	2051.53	62.4678		1040.81	1106.17	1516.94	1221.31	149.015
1475.2	1586.92	1024.27	2.1336	1362.13	171.982		1894.52	2460.87	1911.44	2088.94	186.027		2017.8	2146.76	1947.01	2037.19	58.4741		1027.11	1106.34	1504.36	1212.6	147.662
1503.08	1578.77	1023.24	2.14376	1368.37	173.939		1888	2453.79	1895.39	2079.06	187.378		2007.32	2139.73	1927.92	2024.99	61.7787		1014.68	1103.84	1489.54	1202.69	145.719
1523.55	1577.27	1018.3	2.15392	1373.04	178.047		1878.38	2446.2	1900.92	2075.16	185.632		1995.79	2125.66	1918.81	2013.42	60.3626		1009.86	1102.81	1464.25	1192.31	138.594
1556.94	1570.38	1004.44	2.16408	1377.25	186.446		1881.47	2438.72	1891.84	2070.68	184.046		1986.26	2115.94	1914.96	2005.72	58.8283		994.115	1093.39	1456.13	1181.21	140.415
1595.34	1555.7	1007.58	2.17424	1386.21	189.659		1866.66	2433.47	1885.88	2062.01	185.817		1982.18	2096.11	1904.03	1994.1	55.7682		978.969	1089.82	1439.1	1169.3	138.645
1636.65	1556.12	1000.75	2.1844	1397.84	199.9		1876.32	2423.44	1876.33	2058.7	182.372		1970.04	2083.94	1897.83	1983.94	54.1741		969	1085	1429.59	1161.2	138.311
1681.52	1547.49	989.652	2.19456	1406.22	211.848		1868.94	2411.16	1872.43	2050.84	180.159		1965.64	2069.48	1882.17	1972.43	54.178		950.495	1073.17	1415.9	1146.52	139.266
1721.85	1533.8	986.579	2.20472	1414.07	220.533		1868.75	2404.03	1865.13	2045.97	179.035		1959.42	2051.75	1875.21	1962.13	50.9807		942.992	1061.11	1415.54	1139.88	141.984
1761.56	1523.42	982.815	2.21488	1422.6	230.387		1872.83	2398.81	1858.14	2043.26	177.825		1950.41	2032.46	1865.11	1949.33	48.3134		920.241	1054.94	1399.41	1124.87	142.675
1802.12	1507.14	987.193	2.22504	1432.15	238.219		1863.47	2393.84	1853.79	2037.03	178.425		1942.53	2020.57	1861.46	1941.52	45.9359		915.744	1043.69	1395.76	1118.4	143.515
1827.02	1493.49	985.937	2.2352	1435.48	244.527		1875.41	2378.35	1848.91	2034.23	172.235		1937.15	2012.83	1849.46	1933.15	47.2029		894.474	1025.57	1390.14	1103.39	148.283
1849.3	1483.78	988.488	2.24536	1440.52	249.435		1862.15	2382.83	1847.46	2030.81	176.059		1934.8	1992.23	1847.47	1924.84	42.085		891.155	1008.92	1382.35	1094.14	148.06
1865.82	1482.11	986.298	2.25552	1444.74	254.582		1864.18	2364.43	1845.65	2024.75	169.922		1929.57	1976.64	1841.65	1915.95	39.5595		881.652	995.654	1369.96	1082.42	147.487
1883.02	1482.44	987.247	2.26568	1450.9	259.069		1869.16	2360.55	1848.16	2025.96	167.407		1926.92	1966.59	1837.24	1910.25	38.2574		874.822	984.535	1356.67	1072.01	145.811
1901.48	1474.23	987.941	2.27584	1454.55	263.899		1861.28	2356.3	1840.88	2019.49	168.509		1924.82	1951.97	1828.18	1901.66	37.5642		865.359	970.493	1356.1	1063.98	149.179
1921.45	1480	984.788	2.286	1462.08	270.541		1860.83	2353.57	1843.74	2019.38	167.169		1914.5	1939.25	1825.68	1893.14	34.4796		864.363	965.304	1342.5	1057.39	145.502
1933.77	1475.79	976.3	2.29616	1461.95	276.485		1854.13	2350.2	1845.29	2016.54	166.849		1917.2	1926.21	1820.57	1887.99	33.8125		856.092	955.13	1339.21	1050.14	147.333
1951.63	1468.88	976.574	2.30632	1465.69	281.48		1842.64	2345.97	1849.88	2012.83	166.585		1912.12	1905.09	1816.29	1877.83	30.8387		857.371	943.958	1329.09	1043.47	144.981
1962.68	1470.53	977.579	2.31648	1470.26	284.373		1829.01	2341.34	1844.97	2005.1	168.179		1912.99	1888.76	1813.25	1871.67	30.034		848.124	939.587	1317.37	1035.03	143.619
1978.12	1471.73	971.568	2.32664	1473.81	290.568		1827.67	2333.38	1848.49	2003.18	165.207		1904.5	1879.07	1804.93	1862.83	29.8667		841.935	934.95	1312.34	1029.74	143.828
1980.07	1465.61	980.824	2.3368	1475.5	288.5		1805.86	2326	1853.04	1994.96	166.076		1906.96	1860.98	1797.75	1855.23	31.6575		838.243	926.702	1302.81	1022.58	142.419
1987.03	1468.35	979.784	2.34696	1478.39	290.81		1809.93	2321.76	1855.83	1995.84	163.496		1903.94	1843.61	1798.4	1848.65	30.57		842.937	919.283	1294.87	1019.03	139.671
1990.06	1465.88	977.302	2.35712	1477.74	292.417		1799.47	2314.75	1856.63	1990.28	163.07		1900.54	1830.7	1790.93	1840.72	32.0364		836.136	907.795	1287.84	1010.59	140.16
1993.19	1466.67	972.071	2.36728	1477.31	294.821		1798.24	2307.89	1857.38	1987.84	160.934		1891.81	1822.02	1781.11	1831.64	32.3177		844.069	906.086	1273.9	1008.02	134.14
1989.15	1459.38	973.222	2.37744	1473.92	293.364		1791.46	2300.46	1854.18	1982.03	160.239		1885.62	1812.41	1770.43	1822.82	33.657		844.394	890.405	1269.56	1001.45	134.709
1995.2	1451.44	981.375	2.3876	1476.01	292.925		1776.84	2301.13	1851.97	1976.65	163.685		1887.84	1806.43	1769.29	1821.19	35.0084		844.608	886.191	1258.76	996.52	131.669
1994.12	1427.18	972.998	2.39776	1464.77	295.37		1762.95	2297.72	1845.87	1968.85	166.17		1883.13	1792.87	1755.67	1810.56	37.8423		841.568	876.371	1258.47	992.136	133.545
1997	1404.19	978.975	2.40792	1460.05	295.202		1763.14	2291.22	1846.22	1966.86	163.945		1880.59	1792.17	1758.71	1810.49	36.3557		841.958	873.774	1242.05	985.926	128.389
1996.42	1382.79	978.468	2.41808	1452.56	295.921		1756.18	2289.36	1846.4	1963.98	164.762		1881.04	1790.28	1754.78	1808.7	37.5954		841.948	863.212	1237.19	980.782	128.349
1995.4	1360.93	980.262	2.42824	1445.53	296.082		1754.07	2286.56	1843.5	1961.38	164.629		1878.38	1780.89	1746.65	1801.97	39.461		836.166	856.099	1230.16	974.143	128.14
1995.23	1341.46	970.82	2.4384	1435.84	299.461		1742.71	2282.83	1851.19	1958.91	164.957		1875.79	1777.92	1744.29	1799.33	39.4425		843.648	855	1227.42	975.355	126.074
2007.49	1332.28	968.614	2.44856	1436.13	304.361		1742.19	2270.29	1848.95	1953.81	161.213		1876.75	1769.51	1739.68	1795.31	41.6188		847.868	851.694	1223.51	974.358	124.582
2006.63	1312.67	972.392	2.45872	1430.56	304.324		1734.63	2269.34	1845.65	1949.87	162.916		1870.47	1769.24	1743.07	1794.26	38.8477		842.857	843.038	1216.57	967.487	124.54
2012.31	1311.97	973.151	2.46888	1432.48	305.972		1730.62	2271.87	1843.81	1948.77	164.821		1871.64	1762.95	1731.06	1788.55	42.554		848.604	845.317	1205.93	966.617	119.661
2019.23	1295.24	965.512	2.47904	1426.66	311.197		1726.18	2269.25	1839.12	1944.85	165.446		1877.47	1759.87	1734.6	1790.64	44.0225		851.312	837.096	1206.21	964.872	120.738
2024.1	1280.69	968.115	2.4892	1424.3	313.178		1721.43	2261.7	1839.98	1941.04	163.941		1867.57	1757.41	1726.99	1783.99	42.7017		851.262	838.302	1198.81	962.79	118.068
2028.68	1277.27	969.998	2.49936	1425.32	314.451		1706.93	2265.82	1838.9	1937.22	168.659		1874.58	1758.91	1719.91	1784.47	46.4421		862.149	835.656	1186.89	961.565	112.921
2037.35	1265.39	961.618	2.50952	1421.45	320.192		1701.24	2264.47	1833.97	1933.23	169.993		1868.69	1762.05	1719.99	1783.58	44.2558		863.648	836.216	1184.56	961.475	111.824
2055.86	1266.01	954.134	2.51968	1425.33	327.865		1701.4	2263.68	1838.77	1934.61	169.243		1872.17	1763.47	1710.79	1782.14	47.5136		864.373	825.459	1177.67	955.834	111.485
2064.09	1258.62	956.939	2.52984	1426.55	330.452		1699.58	2258.78	1836.32	1931.56	168.303		1867.18	1771.58	1712.14	1783.63	45.1611		873.564	823.851	1175.48	957.633	109.867
2063.95	1256.94	956.3	2.54	1425.73	330.699		1688.07	2259.41	1834.62	1927.36	171.326		1861.54	1777.59	1710.11	1783.08	43.8003		870.738	819.132	1170.54	953.468	109.551
2071.38	1260.21	952.893	2.55016	1428.16	333.621		1688.77	2264.93	1838.68	1930.79	172.581		1864.2	1784.87	1704.38	1784.48	46.1365		885.99	813.7	1164.32	954.671	106.883
2081.74	1253.77	958.761	2.56032	1431.42	336.125		1687.19	2262.8	1826.28	1925.42	173.401		1859.44	1786.61	1695.21	1780.42	47.5118		890.308	823.212	1152.88	955.468	100.59
2093.94	1246.22	960.606	2.57048	1433.59	340.314		1680.38	2272.73	1824.13	1925.75	178.383		1853.17	1794.97	1688.8	1778.98	48.1174		898.614	823.6	1156.62	959.61	100.855
2105.72	1241.82	954.721	2.58064	1434.09	345.892		1677.26	2271.08	1827.6	1925.32	178.248		1856.66	1805.88	1687.35	1783.29	50.164		896.53	828.732	1149.69	958.318	97.6681
2112.78	1240.93	955.249	2.5908	1436.32	348.138		1677.76	2273.92	1817.03	1922.9	180.056		1851.87	1808.53	1683.74	1781.38	50.3973		899.713	824.034	1138.65	954.133	94.8108
2128.52	1241.82	964.621	2.60096	1444.99	351.011		1671.81	2278.09	1816.37	1922.09	182.826		1851.43	1809.78	1677.74	1779.65	52.3543		894.025	819.977	1132.6	948.866	94.3188
2141.6	1238.32	963.161	2.61112	1447.7	355.931		1663.21	2282.54	1818.12	1921.29	186.077		1850.05	1809.73	1666.34	1775.37	55.7441		890.4	827.874	1126.92	948.398	91.0677
2162.7	1229.49	964.694	2.62128	1452.3	363.334		1661.89	2292.98	1814.31	1923.06	190.122		1846.04	1821.91	1660.47	1776.14	58.2515		900.74	827.83	1118.28	948.948	87.2403
2170.38	1223.1	966.367	2.63144	1453.28	366.13		1651.46	2293.09	1813.72	1919.42	192.613		1844.52	1830.73	1661.1	1778.79	58.9758		892.78	823.958	1118.43	945.057	88.9358
2191.32	1228.69	959.036	2.6416	1459.68	374.011		1665.72	2302.73	1815.78	1928.08	192.271		1836.24	1831.32	1653.67	1773.75	60.0528		892.361	820.797	1111.48	941.547	87.4437
2216.91	1227.25	961.658	2.65176	1468.61	381.927		1655.57	2303.83	1813.65	1924.35	195.152		1835.65	1840.73	1644.17	1773.52	64.6893		899.256	824.509	1108.9	944.221	85.1185
2237.51	1220.73	965.767	2.66192	1474.67	388.456		1652.58	2306.54	1800.18	1919.77	198.026		1834.53	1841.82	1638.34	1771.56	66.6449		908.235	820.335	1109.13	945.899	85.4673
2269.24	1219.7	952.738	2.67208	1480.56	401.799		1658.72	2309.68	1799.28	1922.56	197.767		1827.49	1854.24	1639.15	1773.63	67.6794		900.983	813.891	1097.39	937.42	83.8413
2295.85	1225.09	957.17	2.68224	1492.7	408.954		1650.85	2314.49	1799.35	1921.56	201.088		1824.98	1855.32	1633.6	1771.3	69.4045		909.348	815.644	1096.46	940.486	82.5475
2318.62	1216.33	949.367	2.6924	1494.77	419.072		1646.13	2313.39	1795.68	1918.4	202.156		1829.51	1864.2	1632.4	1775.37	72.1809		909.558	822.421	1096.71	942.897	80.9163
2352.21	1216.25	946.971	2.70256	1505.14	430.609		1650.04	2313.23	1791.5	1918.26	201.666		1821.81	1876.37	1632.78	1776.99	73.8032		900.453	832.128	1091.55	941.375	77.6322
2379.25	1214.98	940.866	2.71272	1511.7	440.934		1649.99	2322.99	1794.85	1922.61	204.511		1820.13	1886.09	1630	1778.74	76.7714		911.625	829.742	1084.04	941.804	74.9454
2409.69	1213.12	942.83	2.72288	1521.88	450.71		1654.32	2324.13	1785.98	1921.48	204.885		1814.29	1899.02	1626.37	1779.89	80.5658		906.203	832.537	1082.27	940.335	74.0831
2435.89	1211.89	937.807	2.73304	1528.53	460.527		1660.52	2327.03	1785.58	1924.38	204.538		1814.44	1911.26	1631.66	1785.79	81.9726		901.488	833.008	1077.58	937.36	72.8453
2472.62	1215.33	932.398	2.7432	1540.12	473.353		1670.46	2330.04	1778.02	1926.17	204.304		1809.91	1921.43	1620.96	1784.1	87.6931		904.612	825.298	1081.62	937.178	75.765
2504.69	1212.76	930.857	2.75336	1549.43	484.511		1693.36	2330.24	1775.74	1933.12	199.983		1807.45	1934.33	1616.23	1786	92.4515		902.587	813.625	1070.72	928.978	75.3811
2534.03	1222.97	924.359	2.76352	1560.45	494.361		1701.95	2332.98	1778.42	1937.78	198.828		1806.25	1940.14	1609.16	1785.19	96.1247		907.344	818.975	1063.45	929.922	71.4702
2571.49	1217.14	915.314	2.77368	1567.98	509.264		1709.77	2334.87	1782.76	1942.47	197.329		1793.8	1953.08	1609.83	1785.57	99.1742		914.78	808.348	1059.18	927.437	72.6855
2597.34	1222.15	917.296	2.78384	1578.93	516.755		1734.37	2338.2	1785.62	1952.73	193.3		1793.92	1954.61	1604.22	1784.25	101.266		895.145	809.862	1065.69	923.566	75.2066
2628.18	1226.92	926.44	2.794	1593.85	524.39		1751.36	2343.61	1776.83	1957.27	193.313		1789.02	1965.69	1599.89	1784.87	105.616		901.438	803.623	1059.86	921.639	74.6548
2658.86	1227.87	929.187	2.80416	1605.3	533.786		1755.16	2345.38	1770.77	1957.1	194.19		1782.26	1966.46	1591.6	1780.11	108.217		903.319	799.971	1058.02	920.436	74.9821
2684.12	1226.51	949.08	2.81432	1619.9	538.101		1769.29	2345.05	1766.08	1960.14	192.458		1776.49	1964.02	1584.18	1774.9	109.652		899.6	788.285	1054.23	914.039	77.1107
2714.89	1228.51	969.39	2.82448	1637.6	543.814		1767.49	2347.14	1766.52	1960.38	193.378		1781.12	1973.18	1580.28	1778.19	113.43		899.524	790.43	1051.06	913.671	75.5689
2740.69	1233.83	986.912	2.83464	1653.81	548.093		1769.94	2351.41	1753.08	1958.15	196.692		1775.64	1969.18	1579.05	1774.62	112.623		892.803	784.667	1043.97	907.147	75.1974
2757.69	1232.78	1019.73	2.8448	1670.07	547.28		1777.29	2349.41	1746.2	1957.63	196.096		1781.67	1971.89	1583.31	1778.96	112.182		891.514	788.667	1030.18	903.455	69.9751
2783.21	1240.59	1054.44	2.85496	1692.74	547.873		1770.85	2358.03	1745.71	1958.2	200.049		1767.79	1967.87	1586.92	1774.19	110.017		883.86	782.981	1028.96	898.6	71.3895
2809.23	1243.1	1079.52	2.86512	1710.61	551.332		1783.93	2361.66	1738.81	1961.47	200.52		1760.57	1959.33	1585.47	1768.46	107.996		870.17	782.876	1020.59	891.211	69.423
2836.27	1250.83	1108.57	2.87528	1731.89	553.716		1783.44	2358.39	1732.62	1958.15	200.655		1759.7	1962.47	1588.98	1770.39	107.949		863.788	779.717	1014.4	885.968	68.6482
2862.03	1253.5	1125.69	2.88544	1747.07	558.697		1793.49	2362.24	1723.65	1959.79	202.231		1755.96	1953.09	1593.8	1767.62	103.88		855.006	770.66	1018.65	881.438	72.7977
2883.43	1253.91	1146.33	2.8956	1761.22	561.962		1793.35	2364.28	1720	1959.21	203.639		1753.04	1952.05	1596.5	1767.19	102.884		851.681	756.308	1011.67	873.219	74.4988
2898.68	1260.97	1156.29	2.90576	1771.98	564.162		1801.34	2359.87	1707.87	1956.36	203.549		1747.04	1945.44	1597.46	1763.32	100.782		846.405	754.096	1003.57	868.024	72.8236
2911.69	1260.97	1161.02	2.91592	1777.89	567.633		1804.93	2356.87	1702.14	1954.65	203.286		1746.43	1933.87	1595.8	1758.7	97.7853		847.124	740.857	1003.66	863.88	76.3253
2922.16	1258.82	1174.14	2.92608	1785.04	569.088		1806.17	2358.15	1688.45	1950.92	206.428		1742.8	1933.59	1605.27	1760.55	95.1911		854.583	737.134	992.933	861.55	73.9249
2932.3	1263.65	1179.48	2.93624	1791.81	570.762		1822.99	2361.93	1680.29	1955.07	207.558		1740.54	1922.04	1612.71	1758.43	89.7425		856.002	732.665	995.088	861.252	75.8005
2948.99	1267.08	1185.01	2.9464	1800.36	574.804		1819	2367.39	1676.54	1954.31	210.593		1740.71	1920.31	1614.75	1758.59	88.6612		838.241	727.48	988.027	851.249	75.4941
2963.21	1267.04	1199.8	2.95656	1810.01	576.924		1828.71	2368.87	1671.13	1956.24	211.271		1742.73	1909.64	1621.03	1757.8	83.657		832.287	721.939	983.115	845.78	75.6963
2973.2	1276.18	1209.33	2.96672	1819.57	577.139		1833.22	2374.21	1663.3	1956.91	214.338		1733.07	1904.1	1627.54	1754.9	80.5792		823.723	714.048	975.604	837.792	75.8317
2983.19	1280.54	1209.27	2.97688	1824.34	579.792		1844.14	2373.82	1664.24	1960.73	212.97		1727.9	1895.27	1625.43	1749.53	78.6445		820.822	706.021	973.604	833.482	77.5035
2995.48	1279.63	1217.08	2.98704	1830.73	582.653		1837.78	2374.95	1656.47	1956.4	215.721		1744	1897.08	1632.14	1757.74	76.7886		818.824	709.857	963.757	830.813	73.5393
2994.41	1287.96	1218.08	2.9972	1833.48	580.813		1847.9	2382.31	1657.13	1962.45	217.034		1741.96	1893.34	1633.28	1756.19	75.4099		816.145	699.73	958.832	824.902	74.9244
3000.86	1292.04	1212.07	3.00736	1834.99	583.39		1847.81	2388.67	1655.58	1964.02	219.456		1742.82	1890.45	1645.17	1759.48	71.2929		814.023	692.501	954.981	820.502	75.8407
2997.44	1291.45	1210.58	3.01752	1833.16	582.609		1852.02	2390.7	1648.77	1963.83	221.353		1748.12	1888.12	1642.75	1759.66	71.0666		804.815	688.973	953.686	815.825	76.6141
2994.05	1289.56	1215.99	3.02768	1833.2	580.812		1852.8	2393.78	1641.36	1962.65	224.042		1742.11	1888.29	1652.27	1760.89	68.7766		792.396	685.499	955.218	811.038	78.4171
2985.97	1291.01	1207.04	3.03784	1828.01	579.489		1858.84	2395.53	1637.48	1963.95	225.053		1746.79	1884.92	1660.04	1763.91	65.4796		780.6	681.908	939.897	800.802	75.1569
2971.32	1300.55	1210.06	3.048	1827.31	572.6		1864.41	2395.15	1637.11	1965.56	224.594		1753.75	1884.81	1665.82	1768.13	63.6228		778.195	684.702	941.971	801.623	75.1853
2955.22	1310.29	1209.65	3.05816	1825.05	565.83		1866.52	2401.34	1633.63	1967.16	227.259		1744.46	1882.05	1672.4	1766.3	61.4968		764.61	679.26	932.247	792.039	74.3076
2927.16	1311.5	1199.93	3.06832	1812.86	558.077		1867.01	2405.36	1622.25	1964.87	231.299		1751.36	1881.91	1677.75	1770.34	59.6949		773.906	678.675	928.138	793.573	72.682
2898.89	1315.05	1178.53	3.07848	1797.49	552.109		1875.38	2405.46	1625.02	1968.62	230.068		1758.28	1880.58	1676.77	1771.87	59.2258		769.776	676.977	927.21	791.321	73.0349
2867.14	1320.41	1177.97	3.08864	1788.51	540.884		1866.51	2411.53	1620.11	1966.05	233.823		1758.77	1880.03	1677.43	1772.07	58.8625		778.298	680.832	925.688	794.939	71.1719
2818.34	1329.13	1172.97	3.0988	1773.48	524.372		1877.5	2411.76	1621.45	1970.24	232.808		1764.69	1878.09	1683.16	1775.31	56.5224		781.182	676.767	932.18	796.71	74.139
2772.85	1324.43	1157.88	3.10896	1751.72	512.824		1874.46	2412.35	1626.36	1971.06	231.979		1759.57	1878.34	1695.01	1777.64	53.6863		790.736	674.059	925.962	796.919	72.7838
2722.11	1333.41	1143.79	3.11912	1733.1	497.525		1867.64	2413.78	1623.84	1968.42	233.537		1768.69	1875.7	1694.34	1779.58	52.6363		791.442	677.365	926.48	798.429	71.9981
2676.14	1343.85	1137.5	3.12928	1719.16	482.182		1871.17	2416.88	1624.72	1970.93	234.053		1767.5	1877.79	1707.82	1784.37	49.7852		786.43	676.208	922.348	794.995	71.1834
2619.41	1347.95	1119.9	3.13944	1695.76	466.498		1872.21	2417.63	1620.15	1970	235.348		1756.26	1880.81	1713.1	1783.39	50.2786		780.344	678.371	922.866	793.86	70.9024
2568.29	1352.23	1109.77	3.1496	1676.76	451.227		1871.46	2425.05	1622.52	1973.01	237.171		1752.68	1877.06	1714.26	1781.33	49.1287		791.3	682.88	919.004	797.728	68.2389
2520.1	1355.69	1095.19	3.15976	1656.99	438.055		1872.62	2428.69	1622.49	1974.6	238.249		1743.53	1876.86	1730.18	1783.52	46.8248		789.384	690.187	919.778	799.783	66.4809
2477.86	1357.49	1086.39	3.16992	1640.58	425.89		1866.62	2432.85	1624.61	1974.7	239.493		1737.45	1874.85	1734.87	1782.39	46.2352		800.092	695.291	908.495	801.293	61.5496
2435.93	1356.49	1078.09	3.18008	1623.51	414.087		1873.59	2433.62	1619.76	1975.66	240.421		1735.96	1872.18	1749.4	1785.85	43.3405		799.501	700.604	911.765	803.957	60.9976
2391.31	1367.21	1060.47	3.19024	1606.33	402.353		1873.03	2438.59	1612.28	1974.63	243.885		1727.47	1873.65	1765.32	1788.81	43.801		815.224	697.151	908.912	807.096	61.2651
2361.67	1364.71	1055.46	3.2004	1593.95	394.106		1869.83	2439.82	1612.67	1974.11	244.402		1730.54	1883.74	1776.25	1796.84	45.4091		815.468	698.587	907.966	807.34	60.579
2322.03	1377.52	1052.85	3.21056	1584.13	380.667		1877.56	2449.57	1616.78	1981.3	245.938		1725.55	1881.07	1793.42	1800.02	45.0157		815.78	710.763	910.021	812.188	57.5489
2283.43	1377.42	1037.91	3.22072	1566.25	371.742		1880.02	2449.65	1615.38	1981.68	246.14		1718.55	1879.81	1807.17	1801.84	46.6273		811.233	707.969	921.92	813.707	61.7747
2248.57	1382.5	1045.3	3.23088	1558.79	358.365		1887.13	2447.21	1613.58	1982.64	245.342		1715.17	1875.65	1809.41	1800.08	46.5598		823.266	706.551	914.813	814.877	60.2662
2209.69	1389.12	1036.1	3.24104	1544.97	347.632		1892.2	2437.39	1620.19	1983.26	240.259		1705.24	1873.52	1815.81	1798.19	49.3699		823.459	718.023	922.327	821.27	58.9876
2165.66	1391.1	1030.07	3.2512	1528.94	334.982		1896.5	2440.45	1617.78	1984.91	241.563		1702.12	1864.66	1825.8	1797.52	49.0025		829.015	713.832	928.577	823.808	62.0462
2130.89	1388.71	1020.59	3.26136	1513.4	326.524		1900.68	2432.64	1618.83	1984.05	238.594		1699.17	1859.02	1824.69	1794.29	48.5808		836.836	727.262	931.908	832.002	59.1256
2109.8	1384.61	1013.85	3.27152	1502.75	321.84		1911.71	2437.66	1623.81	1991.06	238.266		1689.38	1851.74	1835.85	1792.32	51.6737		831.755	724.797	948.078	834.877	64.4746
2066.43	1382.25	999.715	3.28168	1482.8	312.011		1921.75	2435.22	1632.1	1996.36	234.822		1688.72	1856.19	1839.85	1794.92	53.3101		833.069	736.491	952.258	840.606	62.4005
2023.65	1382.19	1000.9	3.29184	1468.91	298.409		1924.52	2436.87	1623.69	1995.02	237.376		1682.65	1854.27	1843.6	1793.5	55.5148		838.931	734.486	953.096	842.171	63.1281
1992.43	1384.31	985.367	3.302	1454.04	292.796		1923.89	2438.72	1625.18	1995.93	237.594		1679.17	1852.5	1847.69	1793.12	56.9928		833.897	738.526	956.004	842.809	62.9384
1958.77	1376.67	976.241	3.31216	1437.23	285.243		1934.15	2441.49	1612.34	1995.99	241.347		1668.7	1852.86	1857.51	1793.02	62.1762		829.415	739.168	959.755	842.779	64.0276
1918.31	1381.03	972.31	3.32232	1423.88	273.927		1932.31	2448.24	1608.91	1996.49	244.407		1678.69	1854.99	1857.43	1797.04	59.1764		822.889	747.168	961.738	843.932	62.8282
1880.24	1378.46	956.746	3.33248	1405.15	266.924		1933.53	2445.45	1603.4	1994.12	244.959		1669.05	1851.67	1869	1796.58	63.9575		823.52	758.392	964.91	848.941	60.9565
1860.35	1371.24	950.417	3.34264	1394	262.921		1929.92	2447.77	1606.56	1994.75	244.99		1663.46	1846.7	1871.86	1794.01	65.675		812.799	766.706	964.094	847.866	59.6177
1825.28	1373.09	949.063	3.3528	1382.48	252.985		1922.46	2449.12	1608.7	1993.43	245.192		1646.78	1847.55	1883.18	1792.5	73.5838		808.092	766.105	965.901	846.699	60.8208
1804.6	1372.09	928.249	3.36296	1368.31	252.987		1921.88	2446.96	1612.16	1993.66	243.644		1639.81	1844.34	1896.42	1793.52	78.3139		812.377	773.74	964.824	850.314	58.3314
1766.3	1376.9	920.797	3.37312	1354.67	244.328		1910.62	2445.96	1617.96	1991.51	242.421		1635.87	1847.88	1894.29	1792.68	79.5411		798.482	774.763	975.367	849.537	63.2863
1749.86	1370.07	912.788	3.38328	1344.24	241.987		1917.23	2445.04	1614.27	1992.18	242.733		1627.25	1842.23	1906.83	1792.1	84.5117		806.417	776.866	975.312	852.865	61.815
1717.84	1368.82	912.168	3.39344	1332.94	233.269		1915.46	2444.55	1618.7	1992.9	241.526		1624.26	1834.98	1920.58	1793.27	88.046		805.671	773.868	974.551	851.363	62.2743
1689.47	1369.12	911.182	3.4036	1323.26	225.841		1916.76	2445.16	1629.4	1997.11	238.894		1617.75	1833.09	1929.51	1793.45	92.1539		808.987	781.126	962.061	850.725	56.2462
1658.61	1365.74	916.151	3.41376	1313.5	215.916		1922.06	2442.66	1642.96	2002.56	234.335		1604.48	1830.11	1934.72	1789.77	97.4433		801.176	783.748	972.966	852.63	60.378
1636.39	1364.71	922.417	3.42392	1307.84	208.059		1914.53	2434.71	1651.06	2000.1	230.232		1597.51	1828.57	1937.44	1787.84	100.221		795.535	775.398	972.855	847.929	62.7327
1615.75	1366.93	914.767	3.43408	1299.15	205.175		1907.74	2433.59	1664.51	2001.95	226.959		1601.24	1818.63	1944.41	1788.1	100.233		792.101	780.166	957.983	843.417	57.3867
1598.6	1370.43	912.314	3.44424	1293.78	201.787		1910.13	2424.59	1676.38	2003.7	220.999		1593.1	1817.42	1943.52	1784.68	102.474		783.759	776.694	961.839	840.764	60.5718
1560.24	1371.05	904.235	3.4544	1278.51	194.945		1910.79	2420.69	1688.95	2006.81	216.624		1595.04	1809.69	1951.52	1785.42	103.619		781.985	773.69	951.91	835.862	58.0736
1549.56	1373.54	907.084	3.46456	1276.73	191.679		1910.56	2413.95	1700.68	2008.4	211.633		1592.23	1812.24	1949.23	1784.57	103.982		780.289	779.522	947.17	835.66	55.7553
1527.59	1365.12	899.285	3.47472	1264	188.291		1905.59	2416.32	1704.81	2008.91	211.795		1583.67	1810.24	1948.08	1780.66	106.232		774.635	766.019	941.21	827.288	57.0153
1512.25	1366.02	888.57	3.48488	1255.61	188.314		1912.52	2412.8	1717.69	2014.33	207.017		1587.91	1803.59	1963.22	1784.91	108.745		768.47	776.065	941.688	828.741	56.516
1492.95	1359.5	874.47	3.49504	1242.31	187.91		1905.12	2409.92	1716.49	2010.51	206.997		1572.52	1802.56	1960.35	1778.48	112.602		761.537	758.901	938.073	819.504	59.2896
1468.9	1362.09	864.88	3.5052	1231.96	186.111		1912.2	2410.52	1720.03	2014.25	205.755		1562.84	1803.97	1970.28	1779.03	118.275		754.04	769.26	931.31	818.203	56.7237
1459.37	1354.45	856.411	3.51536	1223.41	185.981		1911.76	2405.51	1729.93	2015.73	201.833		1551.23	1798.56	1973.59	1774.46	122.517		741.784	755.813	924.176	807.258	58.5993
1445.83	1345.69	857.763	3.52552	1216.43	181.647		1908.42	2393.34	1731.38	2011.05	197.861		1552.12	1809.48	1980.37	1780.66	124.46		732.478	748.901	916.811	799.397	58.8983
1425.06	1358.97	855.667	3.53568	1213.23	179.798		1907.61	2394.88	1739.23	2013.91	196.589		1548.91	1804.34	1986.16	1779.8	126.818		736.419	741.585	918.581	798.862	59.8782
1430.41	1356.7	843.696	3.54584	1210.27	184.518		1906.51	2389.05	1735.09	2010.21	195.774		1546.42	1799.37	1989.4	1778.4	128.306		725.044	742.036	910.537	792.539	59.2026
1439.55	1354.89	846.082	3.556	1213.51	185.33		1896.52	2382.12	1739.42	2006.02	193.443		1537.15	1797.97	1988.89	1774.67	130.926		720.828	734.419	911.528	788.925	61.4269
1451.86	1365.56	850.099	3.56616	1222.51	187.862		1891.9	2379.82	1739.65	2003.79	193.081		1531.69	1801.86	1984.57	1772.71	131.544		714.727	730.331	903.893	782.984	60.6222
1468.02	1361.36	845.417	3.57632	1224.93	192.239		1887.3	2369.05	1747.41	2001.26	188.278		1534.56	1799.44	1977.4	1770.47	128.653		712.491	727.501	899.964	779.985	60.1456
1471.14	1367.34	845.887	3.58648	1228.12	193.453		1882.55	2361.78	1741.56	1995.29	187.707		1524.28	1804.64	1981.33	1770.08	133.064		714.201	719.736	891.971	775.303	58.356
1486.91	1378.06	848.904	3.59664	1237.96	197.048		1880.48	2352.69	1738.79	1990.65	185.582		1527.03	1806.7	1975.7	1769.81	130.828		691.956	707.482	884.12	761.186	61.6302
1511.85	1382.27	846.612	3.6068	1246.91	203.614		1870.94	2350.63	1738.4	1986.66	185.965		1537.48	1804.9	1973.31	1771.89	126.891		690.977	697.809	877.405	755.397	61.0359
1533.92	1387.74	842.734	3.61696	1254.8	210.308		1862.54	2346.76	1741.97	1983.76	184.811		1532.77	1805.05	1965.02	1767.61	126.174		677.943	692.312	862.396	744.217	59.2349
1562.52	1393.07	840.057	3.62712	1265.21	218.134		1857.36	2336.05	1736.35	1976.58	183.094		1534.15	1809.76	1961.22	1768.38	125.007		674.857	676.893	865.847	739.199	63.3267
1589.23	1397.03	837.052	3.63728	1274.44	225.622		1846.75	2333.07	1736.79	1972.2	183.203		1528.46	1802.56	1959.59	1763.53	125.976		661.034	665.61	864.906	730.517	67.2076
1630.15	1407.89	832.495	3.64744	1290.18	237.666		1852.74	2324.17	1731.58	1969.5	180.753		1520.96	1804.62	1955.05	1760.21	127.261		658.145	662.553	859.203	726.634	66.2969
1686.08	1412.89	842.004	3.6576	1313.66	248.663		1850.11	2315.22	1725.78	1963.7	179.387		1507.56	1800.34	1951.43	1753.11	130.291		654.801	639.782	844.04	712.874	65.726
1733.08	1426.38	851.092	3.66776	1336.85	258.514		1846.93	2302.39	1720.52	1956.62	176.698		1505.41	1797.38	1959.19	1753.99	132.779		639.872	646.415	841.813	709.367	66.2501
1812.02	1442.54	883.26	3.67792	1379.27	269.969		1846.37	2292.25	1726.17	1954.93	172.194		1481.02	1792.24	1956.06	1743.11	139.315		638.499	632.398	834.933	701.943	66.5182
1895.94	1448.91	915.149	3.68808	1420	283.499		1836.18	2284.76	1715.59	1945.51	173.162		1464.3	1791.98	1950.71	1735.66	143.211		622.981	619.027	828.971	690.326	69.3317
1975.19	1484.44	946.631	3.69824	1468.75	297.024		1833.85	2270.16	1714.28	1939.43	168.931		1452.42	1792.77	1948.37	1731.19	146.443		622.442	618.608	827.138	689.396	68.8799
2066.07	1502.57	977.254	3.7084	1515.3	314.378		1832.8	2262.45	1712.46	1935.91	166.927		1448.46	1793.96	1955.91	1732.78	149.649		602.889	599.811	817.205	673.302	71.9572
2148.94	1513.51	1004.41	3.71856	1555.62	331.067		1822.1	2240.13	1711.16	1924.46	161.05		1436.98	1795.47	1947.98	1726.81	151.454		591.375	574.203	820.453	662.01	79.3763
2236.2	1530.06	1023.89	3.72872	1596.72	351.548		1819.66	2230.74	1704.73	1918.38	159.665		1416.99	1789.11	1943.58	1716.56	156.282		583.809	567.73	812.069	654.536	78.9031
2314.93	1539.26	1040.67	3.73888	1631.62	370.733		1810.21	2217.09	1703.65	1910.32	156.441		1402.9	1794.67	1930.41	1709.33	158.147		562.426	544.761	802.497	636.561	83.1244
2372.49	1556.34	1058.55	3.74904	1662.46	382.994		1797.16	2202.86	1699.74	1899.92	154.059		1391.92	1789.07	1918.48	1699.82	158.418		569.807	531.933	786.451	629.397	79.2845
2427.99	1566.27	1070.68	3.7592	1688.31	396.543		1790.87	2192.56	1699.95	1894.46	151.344		1389.67	1798.54	1907.48	1698.57	157.616		550.545	519.342	791.962	620.616	86.1451
2475.82	1570.96	1096.9	3.76936	1714.56	404.485		1783.45	2183.85	1696	1887.77	150.176		1380.48	1803.79	1895.39	1693.22	158.59		537.667	507.403	792.669	612.58	90.4675
2496.63	1571.89	1100.3	3.77952	1722.94	410.099		1773.57	2167.36	1691.7	1877.55	146.824		1365.55	1800.55	1893.28	1686.46	162.673		522.83	503.813	778.47	601.704	88.5532
2522.84	1574.6	1119.71	3.78968	1739.05	413.311		1767.06	2163.95	1699.86	1876.95	144.802		1358.6	1802.76	1886.73	1682.7	163.852		510.384	492.509	774.788	592.56	91.2598
2537.06	1571.41	1136.52	3.79984	1748.33	413.864		1759.13	2149.47	1689.81	1866.13	143.073		1339	1812.28	1870.82	1674.03	168.367		512.822	468.526	767.755	583.034	93.2413
2544.86	1560.92	1151.6	3.81	1752.46	413.443		1756.37	2136.38	1686.98	1859.91	139.677		1346.06	1808.2	1872.83	1675.7	165.872		501.132	467.514	760.132	576.259	92.4471
2553.86	1555.87	1161.72	3.82016	1757.15	414.285		1744.44	2121	1686.43	1850.62	136.224		1336.83	1822.9	1863.14	1674.29	169.13		483.681	466.438	750.616	566.912	91.9869
2564.57	1543.97	1182.08	3.83032	1763.54	413.917		1737.44	2112.6	1672.96	1841	137.069		1334.01	1835.43	1853.25	1674.23	170.189		485.208	453.545	739.654	559.469	90.555
2573.13	1532.65	1206.23	3.84048	1770.67	412.149		1734.12	2100.57	1676.44	1837.04	132.811		1314.96	1840.49	1851.47	1668.97	177.036		474.086	440.48	733.451	549.339	92.5658
2582.01	1525.71	1212.3	3.85064	1773.34	414.334		1724.7	2091.57	1670.57	1828.94	132.237		1307.82	1851.53	1846.66	1668.67	180.429		473.962	436.138	727.604	545.901	91.5051
2581.5	1520.27	1234.87	3.8608	1778.88	409.68		1719.45	2080.86	1666.32	1822.21	130.23		1290.97	1861.87	1841.24	1664.7	186.957		465.983	437.512	714.231	539.242	87.8797
2583.85	1520.55	1242.72	3.87096	1782.37	408.685		1709.93	2065.99	1662.38	1812.77	127.354		1275.87	1869.24	1834.8	1659.97	192.308		467.067	431.878	719.388	539.444	90.5435
2583.56	1512.3	1255.71	3.88112	1783.86	406.653		1703.7	2045.89	1655.86	1801.82	122.814		1268.47	1878.73	1827.87	1658.36	195.496		460.954	428.698	695.065	528.239	83.9311
2585.96	1516.15	1263.19	3.89128	1788.44	405.392		1690.49	2028.49	1661.32	1793.43	117.828		1246.57	1883	1822.76	1650.78	202.849		456.109	423.262	689.189	522.853	83.7066
2590.02	1500.6	1275.05	3.90144	1788.56	405.987		1675.73	2016.14	1655.15	1782.34	117.05		1229.66	1892.55	1819.56	1647.26	209.861		460.151	419.019	683.486	520.885	82.1628
2591.61	1514.92	1274.7	3.9116	1793.74	404.914		1668.66	1997.28	1650.63	1772.19	112.667		1213.89	1907.6	1817.12	1646.2	217.729		458.05	412.421	679.736	516.736	82.5577
2596.87	1516.54	1293.34	3.92176	1802.25	402.5		1656.74	1984.12	1653.1	1764.65	109.738		1201.97	1917.77	1808.35	1642.7	222.615		460.285	409.249	683.834	517.789	84.3194
2594.69	1524.99	1303.41	3.93192	1807.7	398.662		1651.68	1972.92	1652.8	1759.13	106.896		1186.87	1927.88	1800.95	1638.57	228.804		460.509	403.69	673.971	512.723	82.2754
2591.64	1539.07	1309.94	3.94208	1813.55	394.626		1641.72	1956.17	1642.44	1746.78	104.696		1175.79	1937.15	1800.13	1637.69	234.314		465.413	385.786	665.795	505.665	83.2995
2598.17	1552.98	1331.89	3.95224	1827.68	390.495		1627.39	1946.6	1645.73	1739.91	103.482		1174.3	1947.7	1791.35	1637.78	236.095		466.291	380.015	671.962	506.089	86.5952
2606.72	1581.01	1341.56	3.9624	1843.09	388.018		1622.63	1936.38	1637.6	1732.2	102.181		1168.8	1958.74	1779.15	1635.57	239.071		451.388	374.151	676.545	500.695	90.7081
2599.19	1604.24	1354.73	3.97256	1852.72	380.122		1615.83	1923.04	1633.36	1724.07	99.6123		1154.41	1973.21	1776.93	1634.85	246.813		455.633	375.918	661.428	497.66	85.0562
2612.43	1640.17	1362.03	3.98272	1871.54	379.048		1605.14	1912.94	1626.78	1714.95	99.1932		1149.85	1994.82	1757.42	1634.03	251.603		453.264	370.952	672.094	498.77	89.8605
2612.69	1675.71	1354.95	3.99288	1881.12	377.324		1597.89	1904.84	1619.07	1707.27	98.9753		1129.31	2014.96	1750.35	1631.54	262.476		444.042	371.354	665.185	493.527	88.3567
2612.56	1708.18	1369.86	4.00304	1896.87	370.935		1589.49	1888.41	1612.77	1696.89	95.9974		1106.81	2040.24	1738.97	1628.67	275.043		452.551	368.164	663.786	494.834	87.9184
2615.2	1759.51	1375.59	4.0132	1916.77	366.384		1580.5	1880.05	1619.49	1693.35	94.0286		1104.79	2063.8	1730.34	1632.98	281.09		455.323	364.872	659.145	493.113	87.0253
2618.54	1820.36	1383.37	4.02336	1940.76	361.609		1567.87	1862.18	1611.51	1680.52	91.6995		1093.78	2095.14	1724.25	1637.72	292.29		462.367	350.719	652.143	488.41	87.9825
2626.17	1861.46	1368.6	4.03352	1952.07	365.845		1555.91	1849.79	1604.52	1670.08	90.9461		1075.65	2114.56	1728.57	1639.59	303.188		474.356	353.811	642.696	490.288	83.7735
2625.97	1911.57	1380.52	4.04368	1972.69	360.827		1548.04	1835.27	1601.57	1661.63	88.185		1067.8	2140.76	1721.06	1643.21	312.175		475.346	344.769	624.507	481.541	80.8128
2621.86	1968.22	1386.74	4.05384	1992.27	356.752		1535.6	1832.93	1595.18	1654.57	90.8246		1049.5	2162.8	1717.15	1643.15	323.504		481.417	339.765	620.916	480.699	81.1621
2628.15	2008.72	1389.36	4.064	2008.74	357.608		1523.82	1816.65	1586.02	1642.16	89.072		1046.6	2184.4	1706.1	1645.7	329.84		496.744	340.358	618.166	485.089	80.4077
2628.67	2043.67	1392.02	4.07416	2021.45	357.163		1518.16	1806.6	1581.73	1635.5	87.4971		1031.86	2202.72	1700.2	1644.93	339.126		518.071	337.864	608.461	488.132	79.536
2639.51	2065.43	1383.07	4.08432	2029.34	363.151		1519.41	1797.91	1585.5	1634.28	84.0141		1022.82	2217.7	1699.91	1646.81	345.951		520.174	333.551	603.136	485.62	79.7172
2641.78	2101.22	1380.21	4.09448	2041.07	365.423		1514.05	1785.58	1582.7	1627.44	81.5148		1028.58	2221.66	1691.21	1647.15	345.117		516.795	329.218	600.363	482.125	80.1694
2647.37	2119.49	1388.21	4.10464	2051.69	365.065		1509.99	1771.99	1576.9	1619.63	78.5944		1006	2233.68	1690.51	1643.4	355.183		530.279	326.78	588.994	482.018	79.4479
2644.91	2157.15	1384.86	4.1148	2062.31	366.826		1499	1758.71	1574.09	1610.6	77.1633		1001.43	2236.76	1695	1644.4	357.505		537.306	326.111	586.589	483.335	79.8891
2640.87	2179.68	1402.36	4.12496	2074.3	361.388		1494.71	1748.13	1572.95	1605.27	74.9188		989.648	2251.19	1695.3	1645.38	365.031		528.593	321.908	578.847	476.449	78.6207
2641.68	2208.2	1422.37	4.13512	2090.75	356.849		1485.02	1737.41	1573.11	1598.51	73.9576		987.581	2259.21	1694.81	1647.2	367.859		525.69	332.652	574.384	477.575	73.8125
2640.35	2232.03	1443.97	4.14528	2105.45	351.116		1488.69	1720.78	1570.86	1593.44	67.9439		970.958	2274.15	1695.59	1646.9	376.986		519.591	328.834	576.566	474.997	74.9094
2642.21	2250.05	1465.27	4.15544	2119.18	346		1476.36	1712.66	1573.02	1587.34	68.5895		962.541	2285.83	1694.62	1647.66	382.721		525.535	315.327	574.132	471.665	79.4177
2642.99	2263.62	1500.42	4.1656	2135.68	335.98		1470.21	1698.16	1577.2	1581.86	65.8432		975.052	2303.44	1683.97	1654.15	383.762		510.606	321.86	569.057	467.174	74.5907
2638.4	2279.61	1532.27	4.17576	2150.1	325.813		1451.84	1689.03	1580.06	1573.64	68.5442		961.371	2322.16	1679.48	1654.34	393.028		511.851	326.585	568.298	468.911	73.0049
2633.5	2283.76	1580.64	4.18592	2165.96	309.589		1449.91	1683.54	1580.34	1571.26	67.5955		965.161	2342.91	1674.1	1660.72	397.779		502.855	307.644	564.878	458.459	77.5039
2629.27	2279.88	1603.78	4.19608	2170.98	301		1430.57	1676.44	1567.94	1558.32	71.1382		957.528	2342.41	1671.48	1657.14	399.844		495.512	304.524	562.157	454.064	77.2056
2613.5	2277.63	1641.1	4.20624	2177.41	285.146		1422.57	1660.12	1561.1	1547.93	68.8891		949.243	2350.14	1668.37	1655.92	404.454		489.535	301.12	564.082	451.579	78.2469
2608.46	2281.82	1669.75	4.2164	2186.67	275.125		1413.34	1650.14	1558.03	1540.5	68.9166		949.449	2351.12	1655.02	1651.86	404.63		475.046	298.533	549.306	440.962	74.3709
2596.99	2280.99	1692.98	4.22656	2190.32	264.873		1419.13	1636.06	1553.57	1536.25	63.2184		940.103	2351.42	1654.45	1648.66	407.422		474.279	299.075	557.268	443.541	76.102
2590.45	2275.14	1711.03	4.23672	2192.21	257.232		1414.94	1618.76	1548.04	1527.25	59.7469		942.711	2343.12	1655.31	1647.05	404.284		473.784	298.096	558.742	443.541	76.7465
2577.87	2261.96	1734.86	4.24688	2191.57	245.888		1418.31	1608.81	1541.66	1522.93	55.7836		922.063	2331.26	1658.01	1637.11	406.935		473.109	292.677	565.252	443.679	80.0497
2562.32	2248.03	1757.24	4.25704	2189.2	234.26		1415.57	1591.45	1540.79	1515.94	52.2725		921.857	2321.84	1657.65	1633.78	404.316		471.021	291.912	554.725	439.219	77.516
2548.81	2229.63	1775.39	4.2672	2184.61	224.4		1412.26	1580.1	1534.12	1508.83	50.0769		914.897	2306.73	1663.4	1628.34	402.17		467.696	291.363	544.545	434.535	74.9445
2539.33	2205.07	1798.35	4.27736	2180.92	214.244		1404.94	1569.33	1524.48	1499.58	49.0602		899.904	2290.6	1669.56	1620.02	402.222		459.994	290.635	546.27	432.3	75.0834
2530.5	2184.43	1808.73	4.28752	2174.55	208.416		1405.01	1562.87	1516.78	1494.89	46.8647		903.245	2278.13	1683.6	1621.66	398.103		448.782	284.744	544.48	426.002	75.8395
2520.88	2167.07	1819.15	4.29768	2169.03	202.575		1400.78	1560.78	1504.99	1488.85	46.8865		897.665	2275.84	1700.89	1624.8	399.66		454.017	275.073	532.711	420.6	76.2274
2514	2134.2	1821.61	4.30784	2156.6	200.191		1394.54	1544.14	1491.35	1476.68	43.8028		894.359	2264.29	1715.04	1624.56	398.044		454.061	279.642	527.084	420.262	73.4022
2511.61	2117.72	1825.64	4.318	2151.66	198.749		1386.41	1543.98	1489.85	1473.42	46.2235		897.738	2262.75	1717.68	1626.06	396.698		440.082	273.465	528.491	414.013	74.7647
2498.74	2099.41	1835.22	4.32816	2144.46	192.862		1387.56	1533.55	1474.66	1465.26	42.4053		879.69	2259.89	1725.49	1621.69	401.797		447.761	270.725	518.778	412.421	73.7546
2493.8	2080.34	1843.68	4.33832	2139.27	189.974		1373.77	1524.42	1471.72	1456.64	44.1381		894.943	2257.54	1738.56	1630.35	397.051		445.306	272.801	533.226	417.111	76.4886
2481.31	2062.41	1843.63	4.34848	2129.12	187.078		1367.6	1510.87	1460.15	1446.21	41.94		881.765	2254.96	1745.55	1627.42	400.782		443.673	271.549	526.987	414.07	75.2095
2472.26	2049.64	1853.97	4.35864	2125.29	182.45		1362.09	1505.03	1450.7	1439.27	41.6545		876.782	2259.69	1747.55	1628.01	403.661		454.916	263.572	537.465	418.651	81.1187
2467.69	2040.1	1862.63	4.3688	2123.47	179.569		1360.53	1501.1	1444.58	1435.4	40.8374		879.029	2264.46	1763.17	1635.55	404.997		462.208	272.31	539.057	424.525	79.2748
2460.07	2042.7	1863.18	4.37896	2121.98	176.81		1357.21	1495.47	1437.53	1430.07	40.0849		884.474	2259.12	1769.95	1637.85	402.286		457.771	255.285	542.623	418.56	85.2329
2446.01	2035.92	1856.23	4.38912	2112.72	174.531		1354.07	1490.65	1445.72	1430.15	40.1884		883.136	2256.03	1778.23	1639.13	402.376		465.268	257.275	542.977	421.84	85.2856
2440.93	2042.67	1870.63	4.39928	2118.08	168.896		1360.35	1488.85	1452.82	1434.01	38.2699		904.88	2248.96	1769.25	1641.03	393.262		471.31	251.646	543.428	422.128	87.7465
2429.06	2051.55	1869.4	4.40944	2116.67	164.809		1357.14	1484.75	1463.63	1435.17	39.491		905.767	2237.43	1766.8	1636.66	389.885		461.639	261.644	550.205	424.496	85.3455
2426.83	2063.35	1876.39	4.4196	2122.19	161.598		1358.8	1484.76	1465.09	1436.21	39.123		911.721	2235.81	1761.17	1636.23	387.302		467.545	247.472	541.031	418.683	88.1946
2426.96	2078.91	1874.97	4.42976	2126.94	161.144		1352.85	1487.28	1475.33	1438.49	42.9585		904.788	2238.5	1759.62	1634.3	390.075		462.906	250.367	544.004	419.092	87.5507
2425.85	2096.79	1871.82	4.43992	2131.49	160.871		1351.16	1481.72	1491.37	1441.42	45.2126		906.583	2231.45	1756.35	1631.46	387.521		474.996	246.562	545.306	422.288	90.1769
2426.86	2101.34	1883.82	4.45008	2137.34	157.793		1356.17	1490.19	1506.61	1450.99	47.6449		921.302	2233.38	1756.48	1637.05	383.442		491.625	247.218	549.639	429.494	92.6639
2433.82	2116.76	1884.11	4.46024	2144.89	159.31		1354.39	1487.07	1533.7	1458.39	53.7137		916.803	2228.65	1763.88	1636.44	384.02		483.331	247.474	546.094	425.633	90.9034
2425.38	2111.47	1886.83	4.4704	2141.22	156.177		1350.68	1487.3	1547.97	1461.98	58.3417		928.876	2220.99	1762.92	1637.59	378.227		502.182	252.382	561.652	438.739	94.7466
2421.7	2104.82	1911.14	4.48056	2145.89	148.807		1338.64	1491.54	1560.95	1463.71	65.6679		924.849	2202.89	1763.34	1630.36	374.883		499.329	250.306	560.382	436.672	94.8353
2420.32	2101.79	1897.07	4.49072	2139.73	152.234		1334.15	1487	1581.11	1467.42	71.9619		929.843	2193.49	1776.67	1633.33	371.757		511.824	250.931	550.444	437.733	94.064
2409.68	2093.94	1891.3	4.50088	2131.64	150.824		1333.83	1490.18	1608.28	1477.43	79.4832		933.273	2176.43	1784.7	1631.47	366.955		525.501	251.314	554.388	443.734	96.5709
2405.76	2081.53	1904.3	4.51104	2130.53	146.817		1328.12	1496.33	1633.35	1485.93	88.2648		927.314	2155.62	1779.87	1620.94	363.377		527.201	243.08	553.088	441.123	99.3031
2387.63	2084.34	1911.45	4.5212	2127.81	139.168		1330.36	1488.25	1661.23	1493.28	95.5477		921.631	2135.68	1780.74	1612.68	360.397		560.818	240.635	554.57	452.008	105.702
2389.65	2081.03	1916.91	4.53136	2129.2	138.577		1320.75	1486.86	1661.34	1489.65	98.3283		929.161	2116	1768.62	1604.59	352.29		572.945	235.556	555.616	454.706	109.689
2385.72	2083.4	1918.23	4.54152	2129.12	136.875		1321.75	1492.12	1664.64	1492.84	98.9853		932.541	2101.09	1762.73	1598.79	347.149		582.111	246.354	561.31	463.258	108.618
2386.07	2080.09	1931.55	4.55168	2132.57	133.806		1303.09	1488.92	1659.34	1483.79	102.872		946.063	2089.29	1760.69	1598.68	339.818		600.35	231.128	561.017	464.165	117.07
2388.53	2073.59	1927.71	4.56184	2129.94	135.98		1300.56	1499.63	1636	1478.73	97.3945		945.69	2064.76	1745.37	1585.27	332.817		605.203	220.981	562.713	462.966	121.612
2385.72	2077.49	1939.13	4.572	2134.11	131.989		1303.08	1490.91	1586.72	1460.24	83.303		955.692	2054.59	1742.23	1584.17	326.922		601.187	217.891	565.235	461.438	122.215
2396.17	2068.18	1953.65	4.58216	2139.33	132.607		1299.16	1495.59	1545.43	1446.73	75.1714		955.625	2038.72	1733.22	1575.86	322.412		611.514	220.252	574.195	468.654	124.667
2388.15	2073.9	1950.54	4.59232	2137.53	130.271		1291.19	1493.82	1484.74	1423.25	66.0807		953.444	2012.6	1726.47	1564.17	316.336		634.241	229.706	561.122	475.023	124.461
2393.22	2082.36	1967.28	4.60248	2147.62	127.216		1286.04	1503.3	1435.23	1408.19	64.1609		949.553	2001.63	1718.75	1556.65	314.339		639.505	221.736	568.872	476.704	129.104
2394.36	2064.33	1970.58	4.61264	2143.09	128.518		1287.53	1508.03	1391.23	1395.59	63.6899		947.103	1986.69	1698.44	1544.08	309.868		648.95	225.937	564.767	479.885	129.278
2392.31	2075.6	1982.34	4.6228	2150.08	124.072		1279.24	1507.24	1357.78	1381.42	66.8717		945.329	1984.16	1696.77	1542.09	309.698		671.543	226.711	549.822	482.692	132.726
2380.38	2055.23	1982.47	4.63296	2139.36	122.326		1275.74	1512.49	1320.92	1369.71	72.5674		939.694	1977.22	1681.54	1532.82	308.6		674.74	221.533	541.092	479.122	134.449
2384.1	2046.29	1980.7	4.64312	2137.03	124.978		1268.17	1515.42	1300.25	1361.28	77.6238		923.004	1968.92	1664.73	1518.89	310.611		689.748	219.803	551.453	487.001	139.436
2385.41	2033.82	1982.61	4.65328	2133.94	126.597		1259.79	1523.64	1290.84	1358.09	83.2582		922.006	1968.04	1664.27	1518.1	310.681		695.495	225.119	547.608	489.407	138.869
2384.31	2017.55	1979.72	4.66344	2127.19	129.022		1253.51	1529.56	1281.9	1354.99	87.6691		924.063	1969.81	1653.67	1515.85	309.646		682.83	223.038	533.096	479.655	135.393
2380.07	2008.44	1973.44	4.6736	2120.65	130.103		1250.32	1533.78	1275.69	1353.26	90.5535		929.468	1974.37	1640.07	1514.64	308.088		707.233	220.491	529.342	485.689	142.195
2371.98	1997.5	1973.5	4.68376	2114.33	129.013		1250.66	1534.38	1273.1	1352.71	91.0643		930.709	1974.84	1635.26	1513.6	307.491		720.245	214.748	537.673	490.889	147.787
2365.51	1984.6	1959.28	4.69392	2103.13	131.394		1247.97	1542.25	1276.1	1355.44	93.7579		923.922	1975.68	1630.5	1510.04	309.534		726.753	216.855	534.063	492.557	148.651
2364.07	1979.85	1970.28	4.70408	2104.74	129.699		1254.84	1540.71	1274.96	1356.83	92.1197		935.985	1964.93	1631.51	1510.81	303.101		748.677	213.635	520.05	494.121	154.996
2355.96	1963.92	1976.54	4.71424	2098.8	128.627		1253.34	1536.8	1262.61	1350.92	92.9805		940.447	1952.49	1637.43	1510.12	299.007		768.541	212.306	522.526	501.124	160.927
2346.8	1970.73	1977.8	4.7244	2098.44	124.196		1251.37	1529.62	1270.46	1350.48	89.7401		954.641	1953.04	1630.69	1512.79	294.179		781.583	216.889	527.038	508.503	163.276
2350.72	1961.25	1977.22	4.73456	2096.4	127.244		1252.1	1531.91	1258.38	1347.46	92.2393		954.855	1940.33	1628.43	1507.87	290.799		799.363	217.055	527.801	514.74	168.225
2338.39	1950.97	1980.39	4.74472	2089.91	124.526		1255.64	1528.01	1257.87	1347.18	90.4203		957.832	1942.56	1633.72	1511.37	290.775		834.222	220.79	522.973	525.995	177.089
2343.99	1957.22	1983.74	4.75488	2094.98	124.736		1248.33	1526.39	1253.83	1342.85	91.7842		964.438	1935.4	1630.99	1510.28	286.718		858.069	215.283	533.143	535.498	185.56
2349.09	1961.95	1985.92	4.76504	2098.99	125.245		1247.66	1532	1231.69	1337.12	97.5489		968.17	1943.7	1646.3	1519.39	288.672		872.509	233.853	542.832	549.731	184.396
2339.29	1961.54	2000.62	4.7752	2100.48	119.935		1247.9	1531.92	1224.21	1334.68	98.8575		987.147	1938.69	1644.81	1523.55	281.299		895.723	223.283	560.686	559.897	194.117
2334.89	1965.04	2013.13	4.78536	2104.35	116.1		1251.18	1532.18	1210.41	1331.26	101.149		984.497	1929.38	1642.17	1518.68	279.664		915.069	221.484	551.79	562.781	200.296
2328.92	1969.51	2019.31	4.79552	2105.91	112.427		1253.35	1538.26	1178.74	1323.45	109.543		986.48	1934.63	1648.25	1523.12	280.766		941.648	237.549	562.612	580.603	203.455
2331.64	1971.2	2024.07	4.80568	2108.97	112.377		1253.49	1532.85	1157.47	1314.6	112.588		1000.68	1937.82	1653.8	1530.76	277.433		969.815	233.964	570.702	591.494	212.676
2328.3	1960.71	2035.13	4.81584	2108.05	112.203		1252.79	1534.09	1136.21	1307.7	118.092		1004.24	1937.21	1644.68	1528.71	275.498		986.359	244.241	588.776	606.459	214.413
2319.22	1963.66	2042.67	4.826	2108.51	107.792		1259.95	1537.75	1116.57	1304.76	123.63		1018.03	1945.31	1656.98	1540.11	273.988		1001.36	247.675	591.73	613.587	217.843
2321.79	1958.5	2042.14	4.83616	2107.48	109.843		1264.22	1539.74	1103.06	1302.34	127.493		1021.35	1948.64	1655.98	1541.99	273.686		1019.93	261.514	595.371	625.606	219.458
2304.92	1953.42	2055.46	4.84632	2104.6	104.402		1261.31	1541.86	1099.98	1301.05	129.098		1051.69	1941.37	1656.45	1549.84	262.303		1054.49	270.95	600.721	642.055	227.132
2302.42	1951.87	2058.6	4.85648	2104.3	103.743		1274.34	1542.36	1100.29	1305.66	128.573		1067.73	1952.44	1654.28	1558.15	259.879		1073.34	282.199	604.218	653.254	229.696
2285.67	1949.76	2052.28	4.86664	2095.9	99.3938		1277.48	1546.51	1091.06	1305.02	132.194		1101.18	1945.89	1635.52	1560.86	246.689		1098.04	293.113	595.136	662.096	234.762
2285.03	1937.87	2059.24	4.8768	2094.05	101.714		1282.81	1541.52	1081.89	1302.07	133.032		1113.37	1953.15	1638.77	1568.43	244.964		1129.01	296.514	609.394	678.307	242.779
2290.69	1932.03	2063.46	4.88696	2095.39	104.758		1285.5	1543.32	1078.42	1302.41	134.471		1144.64	1954.35	1634.7	1577.9	235.462		1139.95	318.539	611.813	690.102	240.331
2285.87	1923.57	2063.13	4.89712	2090.86	105.5		1288.68	1540.82	1068.48	1299.33	136.458		1169.5	1963.68	1632.08	1588.42	230.296		1159.17	345.608	586.723	697.167	241.26
2286.17	1909.49	2064.09	4.90728	2086.58	109.319		1291.76	1539.14	1056	1295.63	139.485		1196.72	1962.36	1630.78	1596.62	221.678		1172.95	355.631	596.291	708.292	242.496
2286.93	1889.11	2071.43	4.91744	2082.49	114.972		1292.19	1554.68	1057.47	1301.45	143.607		1217.56	1953.91	1629.42	1600.3	213.064		1189.38	390.92	596.602	725.632	239.353
2283.15	1864.76	2070.86	4.9276	2072.92	120.781		1293.69	1556.6	1037.33	1295.87	149.905		1236.83	1945.44	1629.94	1604.07	204.966		1205.39	409.249	597.423	737.355	240.241
2273.96	1843.44	2067.48	4.93776	2061.63	124.315		1294.76	1569.05	1031.51	1298.44	155.183		1260.61	1930.66	1636.27	1609.18	193.902		1209.3	443.239	592.652	748.398	234.454
2275.33	1828.48	2073.34	4.94792	2059.05	129.194		1299.54	1576.56	1033.79	1303.3	156.694		1276.1	1928.22	1645.62	1616.65	188.81		1215.52	461.606	589.419	755.515	232.943
2265.53	1804.09	2081.72	4.95808	2050.45	134.121		1313.62	1570.48	1029.68	1304.59	156.18		1301.96	1914.94	1641.89	1619.6	177.301		1221.26	486.044	607.956	771.753	227.492
2254.91	1780.96	2075.12	4.96824	2037	138.138		1323.46	1574.14	1026.97	1308.19	158.139		1331.14	1904.68	1650.04	1628.62	165.913		1226.14	517.092	611.885	785.038	222.241
2241.49	1769.34	2075.89	4.9784	2028.91	138.309		1328.09	1574.25	1032.16	1311.5	156.709		1352.67	1893.83	1654.79	1633.76	156.571		1238.56	540.807	602.268	793.88	223.049
2231.27	1743.03	2072.36	4.98856	2015.55	143.775		1342.88	1577.59	1027.83	1316.1	159.267		1358.01	1893.85	1654.24	1635.37	154.97		1256.92	572.218	600.078	809.739	223.735
2226.81	1726.64	2071.82	4.99872	2008.42	147.827		1351.6	1591.68	1039.79	1327.69	159.765		1370.15	1885.03	1654.93	1636.7	148.91		1252.79	591.287	615.973	820.016	216.503
2224.54	1697.08	2070.11	5.00888	1997.25	156.563		1360.7	1590.26	1038.91	1329.95	159.901		1396.02	1885.63	1653.14	1644.93	141.4		1254.23	620.449	616.47	830.383	211.926
2207.03	1691.36	2074.75	5.01904	1991.05	154.634		1377.53	1592.43	1045.01	1338.32	159.237		1413.3	1871.19	1648.95	1644.48	132.2		1269.77	663.373	596.641	843.26	214.122
2198.91	1678.87	2065.56	5.0292	1981.11	155.946		1376.34	1599.68	1042.69	1339.57	161.838		1438.62	1875.04	1655.25	1656.3	125.984		1261.2	688.608	619.08	856.298	203.446
2199.59	1673.17	2074.78	5.03936	1982.51	158.814		1383.01	1600.45	1045.46	1342.97	161.457		1444.32	1865.6	1654.35	1654.76	121.615		1265.67	714.281	624.736	868.228	200.394
2191.67	1671.34	2066.01	5.04952	1976.34	156.754		1382.03	1609.46	1039.23	1343.57	165.73		1472.34	1858.07	1641.99	1657.47	111.619		1278.52	732.027	625.067	878.539	202.362
2191.19	1662.13	2065.76	5.05968	1973.03	159.609		1385.76	1604.6	1054.65	1348.34	159.856		1479.29	1861.69	1637.64	1659.54	110.932		1275.73	772.164	629.493	892.463	196.01
2196.43	1653.5	2055.09	5.06984	1968.34	162.619		1388.22	1610.78	1061.43	1353.48	159.532		1492.88	1862.22	1643.88	1666.32	107.208		1274.33	795.279	645.086	904.899	189.736
2198.4	1646.82	2049.97	5.08	1965.06	164.79		1391.59	1614.49	1068.46	1358.18	158.507		1508.32	1865.22	1645.45	1673	103.944		1283.28	814.706	631.839	909.943	193.991
2205.19	1643.83	2055.69	5.09016	1968.24	167.846		1394.85	1625.95	1079.99	1366.93	158.22		1529.69	1852.78	1655.77	1679.41	94.0166		1287.96	829.591	649.434	922.328	190.069
2200.32	1642.97	2056.62	5.10032	1966.64	167.063		1392.22	1626.14	1093.11	1370.49	154.256		1532.77	1855.58	1660.47	1682.94	93.8616		1289.38	841.627	656.549	929.187	187.856
2205.99	1640.04	2050.17	5.11048	1965.4	168.782		1400.62	1631.45	1094.25	1375.44	155.586		1552.2	1853.75	1670.2	1692.05	87.732		1292.44	853.92	659.973	935.444	187.072
2197.45	1631.72	2050.63	5.12064	1959.93	169.493		1395.33	1625.74	1103.15	1374.74	151.207		1565.56	1847.84	1686.88	1700.1	81.7522		1301.07	872.046	669.321	947.48	186.23
2200.52	1614.6	2052.65	5.1308	1955.93	175.921		1399.19	1621.35	1118.41	1379.65	145.513		1550.16	1850.61	1691.13	1697.3	86.785		1307.25	881.834	681.222	956.77	184.563
2192.29	1592.31	2039.35	5.14096	1941.31	180.001		1398	1619.9	1132.72	1383.54	140.824		1561.97	1843	1701.91	1702.29	81.1263		1295.46	900.403	690.214	962.025	177.414
2193.27	1582.82	2029.83	5.15112	1935.31	182.451		1406.46	1622.79	1153.78	1394.34	135.528		1560.66	1833.18	1692.33	1695.39	78.6852		1296.82	899.786	713.545	970.049	172.002
2206.87	1561.89	2038.83	5.16128	1935.87	193.175		1420.94	1621.2	1180.3	1407.48	127.456		1556.64	1833.88	1700.27	1696.93	80.0489		1294.83	909.509	703.801	969.381	173.223
2213.78	1553.16	2030.61	5.17144	1932.52	196.911		1421.07	1617.38	1202.17	1413.54	119.918		1562.44	1831.83	1701	1698.42	77.7757		1299.95	918.975	716.449	978.458	171.048
2217.85	1548.05	2048.59	5.1816	1938.16	201.082		1428.41	1610.99	1220.84	1420.08	112.705		1550.99	1824.89	1692.42	1689.43	79.0825		1297.81	926.338	738.562	987.571	164.319
2217.74	1549.93	2039.08	5.19176	1935.58	199.603		1439.11	1608.3	1233.78	1427.06	108.281		1562.95	1812.9	1692.49	1689.45	72.1707		1284.98	941.633	752.667	993.095	155.806
2226.06	1556.61	2036.02	5.20192	1939.56	199.179		1449.02	1612.96	1239.18	1433.72	108.171		1554.23	1818.18	1679.38	1683.93	76.2306		1281.63	938.818	762.824	994.424	152.326
2232.65	1553.18	2035.67	5.21208	1940.5	201.836		1454.41	1623.47	1252.49	1443.46	107.232		1552.48	1801.64	1685.31	1679.81	71.978		1294.69	962.518	779.22	1012.14	150.858
2224.6	1557.8	2034.46	5.22224	1938.95	198.325		1456.61	1638.39	1268.76	1454.59	106.708		1552.67	1791.87	1683.89	1676.15	69.1599		1288.41	966.096	798.436	1017.65	143.773
2216.37	1568.89	2024.16	5.2324	1936.47	191.986		1460.72	1639.12	1277.04	1458.96	104.528		1535.7	1777.42	1684.91	1666.01	70.414		1295.56	974.799	811.706	1027.36	142.127
2219.61	1576.13	2035.34	5.24256	1943.69	191.327		1468.04	1654.83	1280.14	1467.67	108.165		1538.59	1758.18	1677.72	1658.16	64.1386		1282.04	973.948	814.08	1023.35	137.327
2201.12	1583.85	2031.94	5.25272	1938.97	184.154		1469.11	1668.59	1285.72	1474.47	110.556		1538.34	1748.32	1680.8	1655.82	61.8882		1293.02	978.717	812.157	1027.96	140.979
2183.36	1595.84	2027.24	5.26288	1935.48	175.698		1471.72	1678.29	1306.06	1485.35	107.669		1537.54	1738.21	1675.49	1650.41	59.2687		1285.68	979.346	834.319	1033.12	133.042
2171.3	1615.92	2028.18	5.27304	1938.47	166.479		1477.92	1685.44	1321.19	1494.85	105.489		1541.75	1726.81	1680.37	1649.64	55.587		1277.38	987.059	838.562	1034.34	128.864
2168.55	1633.24	2016.81	5.2832	1939.53	159.287		1483.03	1689.27	1326.16	1499.49	105.142		1530.07	1717.65	1685.67	1644.46	57.9359		1278.09	989.105	854.591	1040.59	124.934
2159.24	1640.13	2021.66	5.29336	1940.35	155.273		1489.13	1693.15	1340.71	1507.67	102.161		1529.34	1705.16	1690.86	1641.79	56.375		1274.12	1003.91	855.706	1044.58	122.486
2161.4	1644.69	2017.07	5.30352	1941.05	153.928		1493.85	1694.65	1342.05	1510.18	102.115		1529.01	1690.45	1688.69	1636.05	53.5219		1258.22	1002.88	868.013	1043.04	114.42
2149.62	1652.54	2027.74	5.31368	1943.3	149.578		1491.95	1687.18	1356.38	1511.84	96.0102		1513.8	1672.85	1695.01	1627.22	57.0687		1256.6	1016.85	868.218	1047.22	113.141
2159.74	1660.69	2034.95	5.32384	1951.79	149.945		1496.46	1683.96	1373.45	1517.96	90.278		1513.82	1673.15	1693.25	1626.74	56.7566		1246.47	1024.27	879.539	1050.09	106.708
2160.78	1656.01	2034.97	5.334	1950.59	151.7		1494.42	1673.02	1380.24	1515.89	85.1971		1490.05	1663.81	1704.39	1619.41	65.7346		1247.55	1031.56	882.025	1053.71	106.097
2164.79	1654.65	2039.88	5.34416	1953.11	153.525		1499.49	1662.49	1397.03	1519.67	77.2907		1485.55	1660.36	1705.22	1617.04	67.0102		1237.57	1029.74	880.514	1049.27	103.535
2163.22	1647.08	2039.67	5.35432	1949.99	155.599		1497.3	1651.97	1401.23	1516.84	73.0396		1489.71	1660.36	1719.42	1623.16	68.8708		1230.78	1041.32	873.686	1048.6	103.148
2169.42	1635.74	2049.3	5.36448	1951.49	161.639		1496.5	1639.61	1411.43	1515.85	66.5766		1470.04	1650.09	1720.45	1613.53	74.5636		1233.13	1045.78	880.145	1053.02	101.963
2172.53	1620.11	2049.45	5.37464	1947.36	167.439		1508.47	1629.26	1419.62	1519.12	60.7514		1470.19	1659.68	1729.43	1619.76	77.451		1229.98	1062.84	869.985	1054.27	104.011
2183.32	1596.95	2045.15	5.3848	1941.8	176.981		1509.22	1614.73	1434.55	1519.5	52.2667		1464.35	1660.32	1715.54	1613.4	76.2129		1227.75	1048.46	872.744	1049.65	102.483
2180.05	1586.52	2047.79	5.39496	1938.12	179.898		1511.3	1610.09	1437.43	1519.61	50.0147		1456.69	1665.15	1724.55	1615.46	81.2166		1219.52	1049.71	869.537	1046.26	101.045
2189.06	1570.22	2049.06	5.40512	1936.11	187.356		1510	1592.23	1436.95	1513.06	44.8525		1446.22	1678.29	1725.56	1616.69	86.3213		1213.32	1048.93	872.4	1044.88	98.4362
2186.83	1565.26	2037.26	5.41528	1929.78	187.306		1521.8	1580.65	1440.97	1514.47	40.4875		1442.1	1692.92	1726.3	1620.44	89.6889		1222.2	1029.18	858.377	1036.59	105.092
2188.8	1551.17	2043.46	5.42544	1927.81	192.939		1513.37	1571.93	1450.9	1512.07	34.945		1432.51	1690.4	1725.43	1616.11	92.3581		1209.6	1015.42	872.453	1032.49	97.7001
2194.28	1549.96	2037.67	5.4356	1927.3	194.012		1518.57	1563.91	1458.44	1513.64	30.548		1423.2	1706.42	1729.61	1619.74	98.5003		1214.79	999.673	873.843	1029.43	99.5403
2193.49	1549.79	2040.81	5.44576	1928.03	194.188		1519.3	1547.81	1464.82	1510.64	24.3445		1411.46	1715.42	1739.94	1622.27	105.644		1198.88	987.866	887.669	1024.81	91.7178
2194.04	1545.46	2037.22	5.45592	1925.57	195.373		1521.62	1543.28	1469.75	1511.55	21.8147		1421.37	1725.81	1734.9	1627.36	103.029		1187.06	990.14	893.3	1023.5	86.4264
2203.11	1548.75	2027.71	5.46608	1926.52	195.555		1505.74	1530.83	1469.14	1501.91	17.9117		1405.48	1729.12	1734.39	1622.99	108.768		1194.54	987.774	892.914	1025.08	89.0474
2199.22	1559.98	2027.32	5.47624	1928.84	190.987		1499.15	1526.3	1484.89	1503.45	12.1446		1402.37	1753.07	1743.58	1633.01	115.353		1173.21	978.161	892.145	1014.5	83.146
2198.84	1570.98	2029.14	5.4864	1932.99	187.516		1488.27	1518.95	1484.95	1497.39	10.824		1397.35	1757.62	1733.26	1629.41	116.244		1174.41	978.629	887.839	1013.63	84.556
2208.58	1580.01	2023.12	5.49656	1937.24	186.464		1473.08	1518.19	1489.8	1493.69	13.1684		1389.81	1772.09	1729.63	1630.51	120.971		1167.35	972.369	903.688	1014.47	78.9692
2198.78	1597.65	2019.57	5.50672	1938.66	178.185		1464.57	1515.41	1493.85	1491.28	14.7324		1385	1776	1731.66	1630.89	123.608		1160.67	972.036	890.795	1007.83	79.9349
2192.01	1596.2	2018.74	5.51688	1935.65	176.94		1464.06	1500.38	1514.94	1493.13	15.1291		1386.92	1788.27	1729.37	1634.86	125.127		1141.89	961.434	899.862	1001.06	72.623
2197.04	1606.91	2012.59	5.52704	1938.85	174.301		1454.07	1506.93	1510.16	1490.39	18.1813		1386.73	1802.1	1717.56	1635.47	126.739		1131.4	966.369	897.648	998.474	69.3629
2182.4	1615.93	2013.98	5.5372	1937.44	167.944		1446.59	1501.43	1512.09	1486.7	20.291		1384.7	1819.64	1709.66	1638	130.567		1123.39	968.193	894.704	995.429	67.4059
2181.01	1621.14	1997.98	5.54736	1933.38	164.818		1456.88	1491.1	1500.66	1482.88	13.2889		1381.89	1825.37	1707.99	1638.41	132.663		1110.45	964.082	892.451	988.993	64.1509
2185.1	1645	2013.32	5.55752	1947.81	159.318		1447.09	1493.38	1500.65	1480.37	16.7723		1375.56	1829.62	1691.06	1632.08	134.352		1100.28	960.088	886.545	982.303	62.691
2180.61	1649.9	2008.49	5.56768	1946.33	156.321		1445.74	1483.42	1494.17	1474.44	14.6828		1372.6	1844.06	1686.01	1634.22	138.539		1095.47	956.168	878.346	976.663	63.5116
2180.07	1664.91	2009.69	5.57784	1951.56	151.531		1444.07	1478.71	1492.3	1471.69	14.3565		1359.99	1856.2	1679.24	1631.81	145.192		1080.87	956.14	879.451	972.154	58.694
2185.77	1673.03	2018.64	5.588	1959.14	150.976		1440.8	1460.59	1491.69	1464.36	14.8097		1359.25	1862.14	1678.46	1633.29	146.918		1068.72	962.528	876.212	969.154	55.6712
2184.23	1689.68	2016.11	5.59816	1963.34	145.18		1448.04	1449.5	1489.59	1462.38	13.6126		1345.7	1851.46	1667.43	1621.53	147.795		1059.16	956.423	875.692	963.758	53.0892
2190.08	1699.79	2019.3	5.60832	1969.72	143.688		1435.96	1433.11	1488.84	1452.64	18.1192		1342.49	1862.05	1653.69	1619.41	150.958		1065.58	958.558	879.532	967.891	53.9106
2183.16	1698.85	2010.33	5.61848	1964.12	141.705		1430.55	1432.18	1476.33	1446.35	14.9959		1324.09	1864.55	1640.44	1609.69	156.774		1047.38	953.927	876.977	959.426	49.2665
2190.2	1727.96	2004.08	5.62864	1974.08	134.277		1419.11	1422.6	1470.06	1437.26	16.4329		1317.61	1858.1	1632.02	1602.58	156.717		1049.09	960.157	884.224	964.49	47.6414
2191.56	1730.94	2000.28	5.6388	1974.26	133.605		1419.23	1410.28	1476.06	1435.19	20.5972		1313.08	1851.25	1629.83	1598.05	156.165		1042.56	951.08	890.99	961.542	44.0649
2190.77	1735.57	1993.68	5.64896	1973.34	131.799		1403.81	1407.8	1463.52	1425.04	19.2724		1307.74	1841.4	1617.81	1588.99	154.727		1044.38	946.945	900.994	964.107	42.2726
2200.77	1740.92	1989.94	5.65912	1977.21	132.899		1391.97	1395.08	1458.24	1415.09	21.5898		1288.71	1824.73	1616.63	1576.69	156.018		1036.29	942.933	898.434	959.219	40.6205
2202.14	1747.46	1988.95	5.66928	1979.52	131.341		1408.96	1388.65	1449.63	1415.75	17.9293		1280.95	1806.09	1617.12	1568.05	153.565		1034.3	942.117	901.277	959.231	39.3423
2191.78	1750.29	1988.69	5.67944	1976.92	127.581		1398.75	1390.35	1450.33	1413.14	18.7501		1278.63	1799.38	1611.37	1563.13	152.252		1028.47	930.916	912.746	957.379	35.9326
2195.05	1751.35	1989.13	5.6896	1978.51	128.196		1404.57	1386.56	1443.92	1411.68	16.9359		1285.51	1785.37	1613.12	1561.33	146.603		1025.2	922.258	907.795	951.753	36.9627
2182.44	1760.93	1991.27	5.69976	1978.21	121.854		1403.26	1387.62	1443.38	1411.42	16.6055		1284.04	1767.29	1598.95	1550.09	141.625		1024.06	917.941	908.4	950.133	37.0653
2184.79	1773.61	1994.25	5.70992	1984.22	118.803		1403.35	1384.39	1425.1	1404.28	11.7609		1275.68	1757.3	1601.2	1544.73	141.869		1022.25	908.396	924.076	951.575	35.628
2184.77	1766.01	1984.04	5.72008	1978.27	120.921		1402.57	1388.32	1426.45	1405.78	11.1242		1257.09	1746.98	1595.03	1533.03	144.778		1025.82	911.048	922.346	953.073	36.5216
2185.03	1778.25	1984.15	5.73024	1982.48	117.431		1395.05	1382.3	1418.49	1398.61	10.5973		1281.69	1734.42	1590.04	1535.38	133.517		1026.46	915.876	918.384	953.574	36.4515
2177.71	1787.8	1978.82	5.7404	1981.44	112.566		1397.61	1383.95	1417.77	1399.78	9.82222		1267.7	1734.41	1577.63	1526.58	137.125		1013.33	909.082	925.826	949.413	32.3225
2182.7	1786.69	1978.01	5.75056	1982.46	114.339		1392.76	1381.87	1414.92	1396.52	9.72266		1265.4	1715.33	1573.62	1518.12	132.814		1002.32	926.436	917.725	948.827	26.8641
2191.35	1803.84	1977.73	5.76072	1990.98	112.061		1395.26	1374.75	1417.76	1395.92	12.4186		1251.46	1710.62	1552.32	1504.8	134.663		996.891	938.591	916.803	950.762	23.9069
2194.81	1802.78	1972.8	5.77088	1990.13	113.501		1389.23	1377.97	1424.88	1397.36	14.1377		1261.2	1701.72	1538.62	1500.52	128.586		992.927	934.998	921.681	949.869	21.8697
2196.66	1806.13	1975.47	5.78104	1992.75	113.065		1400.39	1380.71	1419.27	1400.13	11.1327		1238.24	1701.8	1521.29	1487.11	134.905		981.185	936.78	928.013	948.659	16.4586
2196.49	1818.01	1973.89	5.7912	1996.13	109.823		1392.84	1382.34	1421.15	1398.78	11.5895		1238.6	1694.38	1504.93	1479.3	132.198		995.579	929.723	912.572	945.958	25.2997
2192.19	1835.38	1966.56	5.80136	1998.04	104.198		1398.13	1373.87	1415.57	1395.86	12.0908		1225.3	1683.2	1502.37	1470.29	133.155		994.956	925.824	908.059	942.946	26.5057
2189.11	1843.11	1964.92	5.81152	1999.04	101.33		1398.69	1370.31	1426.34	1398.45	16.1772		1222.21	1671.41	1484.59	1459.4	130.284		985.256	906.486	916.296	936.013	24.784
2195.57	1846.02	1956.56	5.82168	1999.38	103.153		1395.05	1366.94	1418.26	1393.42	14.8386		1222.55	1683.09	1493.04	1466.23	133.619		978.029	904.591	904.233	928.951	24.5392
2196.42	1855.15	1960.01	5.83184	2003.86	100.925		1403.55	1375.2	1429.6	1402.78	15.7069		1217.9	1676.74	1478.94	1457.86	132.875		986.078	895.975	910.256	930.77	27.9598
2196.55	1852.05	1957.74	5.842	2002.11	101.892		1398.28	1366.71	1432.26	1399.09	18.9278		1220.63	1670.45	1476.97	1456.02	130.274		989.778	886.111	909.547	928.479	31.3875
2197.26	1866.4	1958.03	5.85216	2007.23	98.6286		1397.54	1371.04	1439	1402.53	19.776		1214.16	1677.14	1473.57	1454.96	133.974		988.029	884.117	906.245	926.13	31.6017
2200.64	1864.07	1955.91	5.86232	2006.87	100.446		1405.53	1369.57	1439.2	1404.77	20.1067		1223.35	1667.79	1471.37	1454.17	128.587		990.66	881.413	909.356	927.143	32.7669
2208.23	1883.04	1954.14	5.87248	2015.14	98.7015		1408.77	1364.32	1452.73	1408.61	25.5216		1211.5	1662.91	1472.72	1449.04	130.846		987.711	880.579	893.493	920.594	33.7648
2213.9	1894.05	1955.09	5.88264	2021.01	98.038		1405.63	1370.98	1450.15	1408.92	22.9135		1212.81	1657.13	1472.74	1447.56	128.882		993.667	875.524	890.182	919.791	37.1796
2208.4	1907.53	1950.52	5.8928	2022.15	93.9493		1394.89	1361.3	1459.61	1405.27	28.8509		1203.59	1660.97	1462.58	1442.38	132.423		992.375	877.193	891.092	920.22	36.2999
2216.59	1904.68	1947	5.90296	2022.76	97.6823		1390.82	1359.72	1456.72	1402.42	28.5957		1200.94	1653.36	1458.88	1437.73	131.028		983.245	875.172	896.247	918.221	33.0762
2211.73	1916.54	1945.72	5.91312	2024.66	93.9146		1390.76	1366.84	1449.91	1402.5	24.6869		1197.06	1652.06	1452.26	1433.79	131.67		997.17	861.285	882.956	913.804	42.15
2204.81	1912.9	1936	5.92328	2017.9	93.6904		1394.55	1352.83	1452.97	1400.12	29.042		1195.2	1652.71	1436.82	1428.25	132.143		992.809	871.69	886.314	916.938	38.1698
2211.79	1906.47	1947.72	5.93344	2021.99	95.6428		1384.25	1357.07	1445.31	1395.55	26.09		1194.9	1648.6	1419.42	1420.97	130.972		980.774	856.757	879.222	905.584	38.1501
2207.15	1916.58	1941.28	5.9436	2021.67	93.0131		1385.88	1358.44	1449.72	1398.01	27.0383		1188.63	1646.63	1409.43	1414.9	132.241		994.891	855.572	865.834	905.432	44.8273
2210.25	1913.03	1946.83	5.95376	2023.37	93.9491		1385.23	1361.37	1449.54	1398.71	26.3313		1191.29	1635.68	1384.99	1403.99	128.637		978.115	856.493	857.472	897.36	40.3785
2217.21	1922.3	1967.61	5.96392	2035.71	91.6886		1380.24	1351.15	1445.44	1392.28	27.8758		1187.51	1641.44	1377.76	1402.24	131.609		986.532	839.732	870.74	899.001	44.6713
2220.53	1922.52	1969.53	5.97408	2037.53	92.5014		1381.96	1355.13	1444.46	1393.85	26.4639		1202.54	1638.4	1363.66	1401.54	127.24		985.117	835.478	860.866	893.82	46.2329
2220.89	1926.56	1962.58	5.98424	2036.68	92.6902		1383.92	1366.61	1445.49	1398.68	23.9369		1194.72	1639.62	1358.19	1397.51	129.928		975.639	827.757	859.025	887.474	44.9973
2229.46	1926.79	1960.31	5.9944	2038.85	95.792		1386.92	1363.13	1433.11	1394.38	20.5439		1207.74	1633.61	1345.26	1395.54	125.482		974.738	837.314	848.26	886.771	44.097
2225.55	1933.09	1962.04	6.00456	2040.23	93.0386		1377.46	1364.35	1443.67	1395.16	24.5477		1199.75	1637.63	1344.86	1394.08	128.779		971.359	833.296	853.753	886.136	43.0188
2230.19	1930.82	1966.35	6.01472	2042.45	94.4276		1392.35	1371.12	1444.38	1402.62	21.7624		1206.22	1643.77	1338.82	1396.27	129.533		964.702	842.233	857.21	888.048	38.5699
2233.06	1916.19	1953.97	6.02488	2034.41	99.9227		1382.91	1371.08	1445.64	1399.88	23.1369		1199.81	1627.27	1352.22	1393.1	125.078		975.862	833.258	848.122	885.747	45.2612
2227.48	1917.41	1954.29	6.03504	2033.06	97.7916		1391.61	1375.18	1442.55	1403.11	20.2819		1204.25	1637.25	1336.85	1392.79	128.086		975.413	834.6	849.811	886.608	44.6191
2231.4	1921.37	1955.09	6.0452	2035.95	98.2067		1380.99	1376.85	1438.07	1398.64	19.7526		1213.38	1621.46	1338.75	1391.2	120.685		959.864	832.686	858.071	883.54	38.859
2235.66	1924.05	1950.57	6.05536	2036.76	99.7436		1384.24	1384.14	1441.65	1403.34	19.1542		1203.63	1632.72	1333.6	1389.98	127.036		975.692	835.503	852.662	887.952	44.1486
2231.77	1940.14	1949.93	6.06552	2040.61	95.6216		1386.36	1383.33	1439.01	1402.9	18.0776		1192.88	1624.33	1349.06	1388.75	126.122		971.992	831.732	843.367	882.364	44.9399
2238.1	1937.09	1948.6	6.07568	2041.26	98.4727		1390.93	1391.43	1434.91	1405.76	14.5782		1196.51	1612.84	1345.94	1385.1	121.766		965.719	832.388	853.482	883.863	41.3785
2230.84	1939.13	1939.17	6.08584	2036.38	97.2303		1388.78	1391.51	1434.06	1404.78	14.6587		1205.55	1616.94	1352.76	1391.75	120.349		963.958	819.872	870.818	884.883	42.1843
2220.9	1938.57	1934.9	6.096	2031.46	94.7278		1379.18	1400.25	1448.23	1409.22	20.4325		1199.5	1617.34	1346.72	1387.85	122.358		961.849	831.669	865.105	886.208	39.0329
2235.14	1938.61	1928.16	6.10616	2033.97	100.632		1389.31	1407.13	1441.01	1412.48	15.1629		1198.33	1615.73	1342.03	1385.36	122.426		959.706	831.203	863.245	884.718	38.6181
2235.13	1924.11	1916.8	6.11632	2025.34	104.914		1392.08	1412.52	1451.76	1418.78	17.5099		1209.57	1611.94	1339.48	1386.99	118.559		966.543	828.203	861.736	885.494	41.6646
2226.93	1924.87	1914.79	6.12648	2022.2	102.409		1386.35	1417.77	1447.68	1417.27	17.7054		1212.62	1608.72	1346.9	1389.42	116.304		970.916	839.654	863.168	891.246	40.4092
2227.83	1930.13	1910.7	6.13664	2022.89	102.627		1375.28	1417.95	1444.76	1412.66	20.2295		1223.63	1622.12	1340.27	1395.34	118.285		965.457	835.564	858.277	886.433	40.0525
2233.62	1923.27	1910.53	6.1468	2022.47	105.638		1381.77	1420.03	1445.24	1415.68	18.4504		1219.06	1622.29	1324.58	1388.64	120.729		975.86	817.365	856.413	883.213	47.6754
2244.88	1931.05	1910.87	6.15696	2028.93	108.131		1391.65	1423.43	1443.69	1419.59	15.146		1212.34	1622.43	1333.13	1389.3	121.669		969.717	820.696	848.857	879.757	45.7089
2249.3	1925.53	1907.32	6.16712	2027.38	111.083		1382.06	1435.52	1452.29	1423.29	21.1752		1231.55	1615.27	1330.93	1392.59	114.978		970.924	831.748	848.161	883.611	43.9129
2252.62	1926.79	1906.66	6.17728	2028.69	112.116		1377.62	1440.28	1452.75	1423.55	23.2461		1211.79	1618.3	1325.53	1385.2	121.083		981.595	825.623	845.231	884.15	49.0504
2259.1	1915.73	1904.86	6.18744	2026.56	116.312		1389.67	1429.96	1447.59	1422.41	17.1423		1209.34	1625.32	1321.25	1385.3	124.28		977.564	827.979	846.568	884.037	47.0704
2251.11	1913.27	1904.65	6.1976	2023.01	114.076		1387.69	1447.54	1454.27	1429.83	21.1609		1205.38	1616.51	1326.77	1382.88	121.957		980.943	824.314	840.145	881.801	49.7814
2253.31	1916.99	1898.15	6.20776	2022.82	115.376		1377.34	1445.92	1452	1425.09	23.9391		1193.53	1618.18	1317.9	1376.54	126.044		974.3	828.025	842.497	881.607	46.5342
2259.49	1922.8	1902.95	6.21792	2028.41	115.678		1376.48	1454.81	1459.89	1430.39	26.9952		1188.9	1617.33	1318.81	1375.01	126.827		976.702	827.495	839.451	881.216	47.8676
2257.73	1920.27	1893.26	6.22808	2023.75	117.249		1386.35	1465.22	1478.06	1443.21	28.6691		1193.48	1626.43	1318.43	1379.44	128.651		982.929	815.208	842.704	880.28	51.9345
2263.62	1928.37	1901.59	6.23824	2031.19	116.473		1373.3	1463.63	1466.69	1434.54	30.6332		1196	1618.48	1315.14	1376.54	125.764		973.078	829.57	839.618	880.755	46.2524
2256.96	1925.97	1894.82	6.2484	2025.92	115.87		1376.82	1477.62	1480.93	1445.12	34.1656		1191.05	1618.64	1315.63	1375.11	126.966		980.002	819.876	834.788	878.222	51.0717
2263.93	1923.86	1904.48	6.25856	2030.75	116.719		1376.14	1482.88	1476.05	1445.02	34.4993		1189.62	1634.46	1312.91	1379	132.597		988.172	829.665	832.532	883.456	52.3644
2266.56	1923.92	1887.45	6.26872	2025.98	120.752		1371.53	1483.89	1479.19	1444.87	36.6975		1196.89	1633.76	1310.11	1380.26	130.9		981.704	830.604	838.252	883.52	49.1416
2267.67	1919.43	1894.99	6.27888	2027.36	120.359		1370.02	1483.31	1479.19	1444.17	37.0949		1203.67	1632.19	1302.58	1379.48	129.539		975.966	814.669	836.201	875.612	50.5605
2275.45	1919.56	1894.37	6.28904	2029.79	123.044		1378.13	1498.69	1480.63	1452.48	37.5392		1204.85	1639.34	1315.03	1386.41	130.407		976.113	818.509	838.21	877.611	49.5784
2274.34	1924.71	1886.95	6.2992	2028.67	123.319		1390.2	1503.9	1472.24	1455.45	33.8797		1217.48	1638.3	1313.65	1389.81	127.309		973.465	826.906	846.746	882.372	45.905
2271.96	1926.22	1888.44	6.30936	2028.87	122.031		1375.53	1505.63	1479.24	1453.47	39.7052		1216.33	1631.93	1317.26	1388.51	125.15		970.631	815.08	841.023	875.578	48.1129
2278.8	1942.02	1896.26	6.31952	2039.03	120.613		1384.37	1507.84	1474.1	1455.44	36.8466		1211.84	1639.24	1313.84	1388.31	128.877		977.927	829.765	853.587	887.093	45.9347
2276.32	1956.96	1897.46	6.32968	2043.58	117.63		1381.79	1499.83	1482.87	1454.83	36.8456		1205.67	1642.65	1321.16	1389.83	130.734		971.017	824.803	850.134	881.985	45.1128
2258.34	1959.89	1889.73	6.33984	2035.99	113.006		1381.75	1498.72	1489.78	1456.75	37.5895		1204.95	1643.94	1317.14	1388.68	131.676		984.346	825.516	852.918	887.593	49.0188
2265.91	1975.74	1897.29	6.35	2046.31	112.112		1385.57	1496.7	1477.18	1453.15	34.2588		1204.23	1648.71	1331.41	1394.78	132.165		987.702	819.864	860.61	889.392	50.5427
2268.88	1977.9	1894.75	6.36016	2047.17	113.419		1378.5	1489.37	1475.97	1447.95	34.9401		1209.39	1653.97	1327.5	1396.95	132.956		981.138	822.977	868.774	890.963	46.9858
2280.6	1980.45	1897.03	6.37032	2052.69	116.472		1378.3	1498.3	1477.02	1451.21	36.9667		1203.16	1651.77	1335.82	1396.92	133.056		988.151	830.273	881.086	899.837	46.5298
2269.41	1978.7	1894.74	6.38048	2047.62	113.515		1382.51	1501.06	1481.2	1454.92	36.6577		1203.06	1642.43	1337.9	1394.46	129.949		985.145	837.813	855.7	892.886	46.4176
2270.84	1972.76	1890.84	6.39064	2044.81	115.46		1396.97	1516.1	1480.34	1464.47	35.2941		1199.56	1657.12	1342.33	1399.67	135.164		971.319	843.415	858.532	891.089	40.3518
2273.18	1973.95	1887.24	6.4008	2044.79	116.906		1400.18	1508.78	1480.37	1463.11	32.5165		1197.06	1656.2	1344.08	1399.11	135.368		978.147	840.294	853.904	890.782	43.859
2262.68	1967.19	1881.21	6.41096	2037.03	115.525		1381.68	1508.69	1487.27	1459.21	39.257		1194.67	1658.63	1357.47	1403.59	135.905		983.449	852.008	846.887	894.115	44.6916
2266.79	1961.11	1881.84	6.42112	2036.58	117.358		1387.69	1510.48	1484.04	1460.74	37.3123		1203.21	1663.91	1357.43	1408.18	135.39		985.901	838.136	853.308	892.448	46.9311
2258.19	1972.02	1873.82	6.43128	2034.68	115.296		1396.83	1518.83	1480.57	1465.41	36.0261		1201.45	1661.18	1365.68	1409.44	134.504		971.229	847.042	842.076	886.782	42.2477
2256.53	1974.46	1875.58	6.44144	2035.52	114.129		1399.32	1528.26	1476.41	1468	37.4604		1192.8	1665.62	1364.29	1407.57	138.199		992.126	846.369	847.428	895.308	48.4101
2259.57	1986.35	1867.96	6.4516	2037.96	115.955		1388.41	1538.59	1486.82	1471.27	44.0425		1194.61	1658.17	1363.66	1405.48	135.442		981.195	846.465	848.279	891.98	44.6107
2259.11	1976.84	1878.02	6.46176	2037.99	114.179		1403.03	1537.45	1478.75	1473.08	38.9073		1189.1	1652.36	1374.74	1405.4	134.607		982.706	847.811	855.566	895.361	43.7298
2261.89	1976.92	1875.19	6.47192	2038	115.73		1385.19	1540.86	1491.76	1472.6	45.9465		1179.58	1657.09	1371.27	1402.65	138.734		984.88	852.828	855.702	897.803	43.5462
2254.17	1975.16	1879.48	6.48208	2036.27	112.397		1391.27	1558.99	1497.6	1482.62	48.9936		1162.95	1644.4	1378.53	1395.29	139.234		984.992	849.851	851.864	895.569	44.7153
2255.12	1962.88	1868.69	6.49224	2028.9	116.334		1380.44	1553.21	1493.61	1475.75	50.6695		1162.77	1651.66	1374.07	1396.17	141.562		988.187	847.013	850.319	895.173	46.5168
2260.55	1958.39	1864.93	6.5024	2027.95	119.385		1385.48	1561.77	1496.21	1481.15	51.4461		1158.03	1655.28	1378.17	1397.16	143.859		986.48	844.625	844.675	891.927	47.2767
2259.41	1964.05	1865.55	6.51256	2029.67	118.338		1386.74	1561.22	1515.11	1487.69	52.2012		1152.71	1647.45	1381.1	1393.75	142.961		999.532	855.587	842.753	899.291	50.2574
2270.54	1978.77	1873.65	6.52272	2040.99	118.72		1382.49	1564.28	1511.93	1486.23	54.0306		1149.65	1648.71	1391.63	1396.66	144.088		993.361	857.57	843.943	898.291	47.6973
2266.58	1978.52	1861.4	6.53288	2035.5	120.384		1377.86	1571.46	1515.17	1488.16	57.4972		1152.09	1643.97	1402.24	1399.43	142.001		996.092	859.593	835.746	897.144	49.9508
2269.2	1990.31	1858.29	6.54304	2039.27	121.119		1374.6	1576.13	1514.8	1488.51	59.6414		1136.83	1651.9	1397.67	1395.47	148.692		1003.68	862.912	843.073	903.221	50.5536
2268.14	1992.48	1854.86	6.5532	2038.49	121.504		1383.82	1575.31	1518.81	1492.65	56.8058		1139.53	1658.87	1416.19	1404.86	150.027		1013.02	872.646	835.824	907.164	53.9861
2273.94	1990.84	1859.56	6.56336	2041.44	122.269		1386.82	1581.85	1535.59	1501.42	58.8374		1141.88	1643.84	1396.07	1393.93	144.906		1021.22	867.56	854.042	914.275	53.6165
2265.27	1987.9	1859.08	6.57352	2037.41	119.842		1390.67	1587.22	1538.77	1505.55	59.1175		1140.67	1652.76	1408.79	1400.74	147.884		1014.79	886.639	860.398	920.608	47.6946
2277.2	1984.43	1854.92	6.58368	2038.85	124.9		1397.96	1590.23	1554.51	1514.23	59.0439		1140.03	1650.15	1409.88	1400.02	147.34		1021.56	882.996	848.585	917.713	52.8642
2286.69	1985.8	1855.06	6.59384	2042.52	127.788		1406.71	1597.81	1556.88	1520.47	58.0925		1148.05	1649.41	1419.13	1405.53	144.892		1025.1	898.776	856.686	926.854	50.603
2292.75	1990.16	1852.95	6.604	2045.29	129.917		1408.37	1603.33	1559.72	1523.81	59.0767		1140.63	1646	1408.83	1398.49	145.98		1022.5	901.145	859.335	927.658	48.9303
2293.95	1982.62	1857.34	6.61416	2044.64	129.796		1394.81	1609.71	1566.86	1523.79	65.669		1142.72	1653.15	1407.95	1401.28	147.386		1024.39	899.025	870.969	931.46	47.1636
2295.88	1996.8	1854.35	6.62432	2049.01	130.103		1408.15	1596.97	1568.55	1524.56	58.7795		1153.85	1658.15	1405.28	1405.76	145.579		1019.29	908.763	867.237	931.762	45.3745
2294.55	2002.22	1856.18	6.63448	2050.98	128.876		1395.58	1606.64	1569.84	1524.02	65.0944		1150.65	1662.12	1411.16	1407.98	147.655		1027.16	904.262	865.78	932.4	48.6636
2296.44	2005.54	1854.83	6.64464	2052.27	129.607		1384.43	1606.61	1584.86	1525.3	70.7139		1156.24	1672.94	1428.46	1419.21	149.228		1032.22	896.811	876.321	935.117	48.9097
2291.99	2006.85	1846.08	6.6548	2048.3	130.379		1395.17	1605.89	1565.67	1522.25	64.5891		1160.5	1675.57	1432.37	1422.82	148.765		1037.95	907.136	868.801	937.962	51.204
2294.98	2004.47	1851	6.66496	2050.15	130.185		1398.48	1609.82	1570.68	1526.33	64.9135		1165.46	1665.13	1442.91	1424.5	144.535		1034.62	908.723	877.86	940.4	47.9433
2297.04	2009.85	1851.67	6.67512	2052.85	130.353		1394.23	1620.15	1570.66	1528.35	68.5639		1168.05	1655.09	1451.94	1425.03	141.24		1044.81	920.411	876.019	947.08	50.5171
2298.55	2009.66	1849.88	6.68528	2052.7	131.294		1396.29	1616.47	1569.17	1527.31	66.9182		1160.27	1654.64	1459.34	1424.75	143.757		1042.81	924.727	887.455	951.665	46.8269
2301.12	2006.88	1849.33	6.69544	2052.45	132.396		1397.52	1625.83	1572.77	1532.04	68.9802		1166.89	1646.69	1464.91	1426.16	139.855		1044.37	923.895	885.782	951.35	47.7951
2302.53	2015.95	1852.22	6.7056	2056.9	131.594		1389.19	1636.8	1579.02	1535.01	74.789		1157.03	1650.74	1469.41	1425.73	144.185		1052.07	929.652	879.516	953.745	51.2472
2301.57	2019.25	1854.98	6.71576	2058.6	130.413		1393.94	1630.5	1584.49	1536.31	72.415		1164.02	1646.1	1465.68	1425.27	140.624		1043.25	946.782	876.916	955.65	48.2214
2305.67	2023.26	1860.9	6.72592	2063.28	129.945		1390.44	1633.57	1591.7	1538.57	75.0452		1160.65	1640.57	1480.6	1427.27	141.083		1054.36	949.795	863.254	955.803	55.2496
2310.63	2022.62	1864.15	6.73608	2065.8	130.685		1407.27	1643.47	1587.16	1545.97	71.2267		1159.31	1645.86	1484.35	1429.84	143.073		1060.82	944.897	870.069	958.597	55.4906
2305.33	2016.66	1867.06	6.74624	2063.02	128.624		1401.5	1636.19	1584.96	1540.88	71.2415		1155.24	1648.06	1479.41	1427.57	144.606		1059.55	947.13	879.593	962.092	52.4859
2313.39	2017.4	1865.24	6.7564	2065.34	131.573		1406.13	1635.37	1590.15	1543.88	70.1005		1144.39	1644.56	1487.8	1425.58	147.7		1066.81	953.744	864.969	961.841	58.4073
2308.09	2016.64	1862.93	6.76656	2062.55	130.543		1403.57	1635.19	1583.41	1540.73	70.1862		1149.48	1646.14	1484.28	1426.63	146.241		1064.76	954.815	865.247	961.608	57.6948
2303.66	2015.43	1858.76	6.77672	2059.28	130.291		1407.25	1624.97	1591.59	1541.27	67.6988		1151.2	1649.8	1497.43	1432.81	147.515		1069.2	949.138	879.476	965.938	55.4087
2306.39	2020.52	1854.91	6.78688	2060.6	131.863		1414.48	1632.02	1586.28	1544.26	66.2179		1156.5	1640.32	1513.61	1436.81	144.849		1064.16	955.822	873.74	964.574	55.1437
2301.4	2024.22	1848.75	6.79704	2058.12	131.763		1410.22	1637.87	1592.02	1546.7	69.5146		1156.71	1638.14	1509.49	1434.78	143.91		1075.56	956.742	882.522	971.607	56.2176
2301.38	2025.25	1847.69	6.8072	2058.11	131.997		1410.55	1626.4	1589.14	1542.03	66.6155		1162.41	1634.88	1518.6	1438.63	142.131		1072.1	964.132	879.656	971.963	55.6919
2302.17	2033.99	1846.58	6.81736	2060.91	132.204		1427.38	1633	1591.75	1550.71	62.8052		1184.24	1626.82	1506.93	1439.33	132.157		1081.84	969.174	898.851	983.289	53.294
2310.52	2039.3	1845.39	6.82752	2065.07	134.889		1429.07	1629.38	1599.15	1552.53	62.3459		1179.41	1629.08	1503.73	1437.41	133.978		1078.54	977.769	884.824	980.376	55.9347
2313.78	2045	1844.18	6.83768	2067.65	136.034		1435.47	1635.32	1588.8	1553.2	60.3754		1178.32	1627.85	1503.8	1436.66	134.042		1088.04	974.709	902.981	988.575	53.8688
2309.19	2057.34	1851.93	6.84784	2072.82	132.225		1432.22	1631.68	1597.24	1553.71	61.5526		1182.81	1630.25	1504.39	1439.15	133.221		1091.62	995.432	898.361	995.139	55.7901
2313.93	2069.29	1843.91	6.858	2075.71	135.72		1435.6	1638.18	1598.77	1557.52	62.0107		1195.95	1630.74	1500.92	1442.53	128.863		1079.21	1019.99	899.994	999.731	52.7171
2315.2	2057.41	1848.61	6.86816	2073.74	134.94		1439.9	1633.93	1597.14	1556.99	59.5025		1188.04	1636.71	1516.12	1446.96	134.056		1083.95	1029.7	900.352	1004.67	54.4579
2313.44	2056.28	1846.29	6.87832	2072	135.083		1435.94	1646.62	1597.73	1560.1	63.6636		1191.41	1643.13	1512.4	1448.98	134.199		1093.83	1053.15	901.799	1016.26	58.4224
2310.02	2049.87	1840.25	6.88848	2066.71	135.872		1443.42	1660.74	1602.21	1568.79	64.9209		1189.51	1653.38	1527.21	1456.7	138.473		1095.69	1068.46	900.48	1021.55	61.0414
2305.18	2047.3	1830.77	6.89864	2061.08	137.122		1442.51	1655.38	1592.71	1563.53	63.1574		1173.28	1647.96	1519.09	1446.78	141.72		1098.76	1092.54	912.702	1034.67	61.0088
2296.45	2047.44	1829.72	6.9088	2057.87	134.836		1456.86	1657.16	1602.06	1572.03	59.7385		1183.93	1649.98	1534.05	1455.99	140.084		1096.52	1099.75	917.522	1037.93	60.2127
2301.97	2046.14	1824.54	6.91896	2057.55	137.941		1461.65	1661.17	1612.57	1578.46	60.0667		1179.13	1650.76	1539.12	1456.33	142.298		1101.92	1105.57	925.029	1044.17	59.5807
2304.77	2056.92	1824.05	6.92912	2061.91	138.794		1470.57	1656.12	1620.41	1582.36	56.8406		1193.7	1641.61	1537.86	1457.72	135.367		1104.95	1102.97	932.809	1046.91	57.0544
2312.43	2052.29	1819.75	6.93928	2061.49	142.298		1468.62	1657.45	1626.22	1584.1	58.4392		1196.03	1645.1	1545.34	1462.15	136.145		1103.74	1119.51	942.231	1055.16	56.6483
2316.9	2054.45	1821.38	6.94944	2064.25	143.129		1475.34	1659.77	1637.18	1590.76	58.0785		1203.11	1628.64	1547.34	1459.69	130.422		1108.42	1119.66	947.369	1058.48	55.6514
2316.79	2059.02	1820.14	6.9596	2065.32	143.405		1471.92	1670.45	1642.61	1594.99	62.0593		1212.7	1637.46	1550.28	1466.81	129.523		1109.46	1125.8	955.987	1063.75	54.0867
2303.47	2051.31	1818.6	6.96976	2057.79	140.008		1470.38	1669.16	1634.81	1591.45	61.3435		1222.5	1634.6	1557.7	1471.6	126.511		1112.37	1121.97	948.451	1060.93	56.3076
2320.52	2051.55	1807.58	6.97992	2059.88	148.132		1472.68	1663.98	1641.75	1592.8	60.4027		1226.96	1633.38	1561.43	1473.93	125.216		1111.3	1111.21	964.245	1062.25	49.004
2317.28	2048.07	1815.46	6.99008	2060.27	144.991		1473.33	1674.3	1640.85	1596.16	62.1694		1230.31	1640.68	1569.97	1480.32	126.662		1113.99	1109.65	968.409	1064.02	47.8207
2328.79	2046.16	1812.93	7.00024	2062.63	149.145		1482.62	1674.4	1638.63	1598.55	58.8766		1231.58	1641.93	1577.81	1483.77	127.448		1117.3	1106.71	977.377	1067.13	44.9796
2332.9	2047.19	1824.35	7.0104	2068.15	147.18		1491.46	1671.83	1643	1602.09	55.9406		1232.51	1635.76	1576.01	1481.43	125.648		1120.24	1095.41	973.57	1063.08	45.3237
2332.67	2040.01	1824.37	7.02056	2065.68	147.296		1489.35	1681.22	1648.49	1606.35	59.2597		1236.23	1637.45	1574.07	1482.58	124.529		1113.61	1088.57	971.709	1057.96	43.7283
2341.86	2045.82	1820.9	7.03072	2069.53	150.854		1507.73	1685.97	1648.69	1614.13	54.2787		1247.34	1640.82	1571.3	1486.49	121.246		1132.99	1079.83	985.732	1066.19	43.0549
2346.34	2045.43	1832.11	7.04088	2074.63	149.163		1515.03	1682.7	1663.21	1620.31	52.9435		1240.04	1635.72	1577.16	1484.31	123.3		1117.99	1082.22	979.639	1059.95	41.463
2349.87	2053.11	1830.92	7.05104	2077.97	150.324		1508.46	1693.07	1653.1	1618.21	56.0758		1235.36	1635.87	1575.45	1482.23	124.661		1117.62	1084.35	1000.1	1067.36	34.9725
2351.43	2061.92	1821.71	7.0612	2078.35	153.138		1514.22	1696.05	1664.8	1625.02	56.1323		1245.99	1639.59	1591.09	1492.22	123.908		1127.91	1078.75	998.824	1068.49	37.6139
2367.91	2063.59	1816.82	7.07136	2082.77	159.375		1512.2	1697.56	1650.77	1620.18	55.6515		1233.72	1634.16	1585.4	1484.43	126.141		1126.68	1082.09	1001.57	1070.11	36.6103
2367.3	2067.26	1817.12	7.08152	2083.9	159.042		1521.71	1702.85	1659.67	1628.08	54.6238		1232.67	1635.85	1583.19	1483.9	126.534		1118.77	1072.97	997.01	1062.92	35.508
2366.42	2064.08	1827.89	7.09168	2086.13	155.849		1519.23	1707.95	1666.77	1631.32	57.2898		1238.55	1641.47	1579.31	1486.44	125.239		1123.08	1063.66	1016.08	1067.61	30.9524
2355.6	2067.1	1813.29	7.10184	2078.67	156.657		1511.27	1710.25	1671.82	1631.11	60.9391		1239.97	1630.5	1586.37	1485.62	123.481		1124.16	1066.6	1008.12	1066.29	33.5008
2352.75	2060.18	1800.67	7.112	2071.2	159.466		1511.88	1717.66	1667.02	1632.19	61.9033		1239.79	1634.35	1591.33	1488.49	124.97		1128.1	1060.2	1013.33	1067.21	33.3161
2340.49	2051.49	1804.69	7.12216	2065.56	154.832		1511.32	1718.1	1673.3	1634.24	62.8067		1245.61	1643.03	1598.61	1495.75	125.726		1136.55	1065.89	1010.32	1070.92	36.5256
2339.01	2046.77	1798.83	7.13232	2061.54	156.113		1508.32	1720.57	1682.93	1637.27	65.3854		1245.43	1639.38	1598.43	1494.41	125.05		1133.45	1071.12	1018.82	1074.46	33.1335
2339.05	2039.49	1799.05	7.14248	2059.2	156.196		1520.97	1723.81	1689.2	1644.66	62.6481		1251.26	1639.02	1614.97	1501.75	125.438		1142.89	1083.19	1019.13	1081.74	35.7347
2338.09	2042.23	1802.77	7.15264	2061.03	154.819		1517.14	1726.02	1680.23	1641.13	63.3879		1243.66	1634.02	1619.16	1498.95	127.713		1137.1	1081.83	1028.76	1082.56	31.2766
2342.57	2043.85	1799.19	7.1628	2061.87	157.118		1523.77	1726.59	1680.95	1643.77	61.4303		1256.12	1636.25	1630.44	1507.6	125.753		1139.31	1089.52	1024.98	1084.6	33.0937
2345.83	2038.52	1798.39	7.17296	2060.91	158.429		1518.22	1723.67	1689.03	1643.64	63.5032		1245.83	1638.14	1644.62	1509.53	131.862		1139.71	1110.34	1026.69	1092.25	33.8568
2345.14	2037.28	1798.61	7.18312	2060.34	158.193		1529.5	1730.92	1691.36	1650.59	61.6124		1246.27	1637.13	1656	1513.13	133.543		1131.91	1118.22	1035.65	1095.26	30.0663
2339.52	2043.31	1793.38	7.19328	2058.73	157.848		1529.85	1733.21	1686.25	1649.77	61.4736		1247.85	1637.01	1664.28	1516.38	134.496		1151.11	1121.55	1050.71	1107.79	29.7886
2341.38	2035.41	1797.78	7.20344	2058.19	157.337		1522.86	1727.57	1699.54	1649.99	64.0758		1250.11	1642.2	1664.22	1518.84	134.517		1145.2	1122.99	1044.51	1104.23	30.5412
2334.82	2046.22	1791.91	7.2136	2057.65	156.828		1532.31	1743.2	1695.6	1657.04	63.8597		1243.54	1639.56	1664.02	1515.71	136.265		1157.07	1128.52	1049.12	1111.57	32.295
2329.62	2043.53	1791.45	7.22376	2054.87	155.461		1529.38	1740.27	1708.48	1659.38	65.6412		1247.99	1646.2	1656.74	1516.98	134.529		1150.34	1132.97	1058.02	1113.78	28.3257
2330.25	2045.65	1784.61	7.23392	2053.5	157.562		1535.94	1745.42	1706.96	1662.77	64.3802		1255.63	1643.73	1673.06	1524.14	134.521		1145.09	1142.91	1054.03	1114.01	29.9956
2327.59	2053.61	1787.48	7.24408	2056.23	155.921		1539.7	1747.13	1719.66	1668.83	65.0488		1254.48	1649.4	1674.53	1526.13	136.022		1148.88	1141.85	1056.05	1115.59	29.8392
2322.72	2050.64	1775.74	7.25424	2049.7	157.899		1534.21	1745.38	1723.23	1667.61	67.0043		1243.54	1642.61	1686.56	1524.24	140.92		1154.42	1150.03	1057.07	1120.51	31.7444
2318.87	2058.43	1781.29	7.2644	2052.87	155.212		1531.54	1751.09	1715.17	1665.93	67.9927		1244.14	1651	1691.05	1528.73	142.765		1148.38	1143.15	1059.83	1117.12	28.6841
2323.93	2053.97	1776.78	7.27456	2051.56	157.951		1536.92	1745.34	1723.65	1668.64	66.155		1240.56	1644.55	1692.9	1526	143.404		1139.96	1141.6	1060.53	1114.03	26.7539
2326.52	2061.68	1779.56	7.28472	2055.92	157.918		1539.53	1741.61	1718.15	1666.43	63.81		1230.32	1635.29	1689.44	1518.35	144.859		1132.62	1141.12	1061.79	1111.84	25.1474
2338.24	2063.61	1774.53	7.29488	2058.79	162.745		1534.7	1748.81	1725.34	1669.62	67.7972		1228.96	1633.33	1699.77	1520.68	147.119		1140.15	1119.27	1062.54	1107.32	23.1853
2339.79	2054.95	1776.27	7.30504	2057	162.677		1541.47	1740.39	1712.13	1664.66	62.1339		1232.91	1636.28	1694.75	1521.31	145.187		1135.37	1111.46	1072.88	1106.57	18.2037
2348.87	2056.8	1773.77	7.3152	2059.81	166.026		1539.84	1748.78	1708.59	1665.74	64.0077		1227.58	1625.03	1707.71	1520.11	148.198		1134.91	1109	1068.73	1104.22	19.2545
2353.04	2047.93	1780.6	7.32536	2060.52	165.368		1534.09	1753.95	1701.24	1663.09	66.2705		1228.56	1618.88	1708.01	1518.48	147.227		1136.79	1091.92	1077.69	1102.13	17.8075
2355.8	2047.25	1785.93	7.33552	2062.99	164.694		1536.21	1750.95	1685.93	1657.7	63.5777		1232.92	1603.86	1718.84	1518.54	146.616		1132.41	1085.76	1073.63	1097.27	17.9148
2353.95	2050.45	1797.11	7.34568	2067.17	160.963		1527.14	1757.61	1682.66	1655.8	67.874		1231.13	1598.45	1723.55	1517.71	147.771		1140.98	1070.71	1085.13	1098.94	21.4285
2358.84	2044.78	1800.56	7.35584	2068.06	161.582		1530.81	1757.45	1677.35	1655.2	66.3555		1220.01	1592.55	1737.65	1516.74	154.163		1127.03	1070.32	1087.44	1094.93	16.7928
2356.97	2043.13	1795.54	7.366	2065.21	162.446		1519.8	1761.23	1676.22	1652.42	70.7018		1234	1592.56	1745.97	1524.18	151.698		1129.75	1048.4	1093.49	1090.55	23.5271
2367.4	2039.01	1794.32	7.37616	2066.91	166.02		1534.39	1762.54	1681.82	1659.58	66.7925		1232.03	1591.88	1748.58	1524.16	152.912		1133.59	1042.03	1092	1089.21	26.4698
2360.37	2039.84	1788.96	7.38632	2063.05	165.359		1528.89	1766.44	1674.97	1656.76	69.176		1224.65	1602.41	1731.46	1519.51	152.063		1130.38	1032.29	1093.96	1085.54	28.6273
2355.73	2041.14	1782.95	7.39648	2059.94	165.614		1538.51	1769.61	1668.88	1659	66.8958		1219.75	1597.64	1717.38	1511.59	149.96		1115.95	1031.72	1093.83	1080.5	25.2117
2358.99	2038.82	1769.11	7.40664	2055.64	170.493		1534.84	1777.5	1674.05	1662.13	70.3023		1222.55	1598.7	1718.83	1513.36	149.483		1123.94	1024.72	1100.79	1083.15	29.9717
2352.16	2033.85	1775.8	7.4168	2053.94	166.684		1531.92	1778.42	1672.57	1660.97	71.3952		1218.61	1592.74	1715.09	1508.81	149.339		1121.29	1009.25	1111.84	1080.79	35.8751
2341.93	2038.01	1765.12	7.42696	2048.35	166.589		1526.71	1789.22	1674.98	1663.64	75.99		1220.41	1589.19	1714.49	1508.03	148.29		1108.71	1009.7	1117.13	1078.52	34.4929
2330.27	2030.24	1758.45	7.43712	2039.66	165.136		1532.11	1791.74	1677.79	1667.21	75.1347		1214.38	1577.08	1713.52	1501.66	148.944		1113.09	1005.06	1113.15	1077.1	36.0202
2321.94	2028.24	1751.97	7.44728	2034.05	164.559		1539.19	1798.37	1685.99	1674.52	75.0389		1205.39	1574.47	1712.94	1497.6	151.474		1110.55	998.12	1125.17	1077.95	40.1358
2317.18	2023.48	1760.24	7.45744	2033.63	160.856		1537.08	1802.04	1678.97	1672.7	76.5526		1207.94	1568.79	1691.81	1489.51	145.198		1113.5	982.134	1119.44	1071.69	44.812
2312.11	2028.06	1762.21	7.4676	2034.13	158.77		1529.29	1806.96	1699.62	1678.62	80.8414		1210.09	1573.04	1698.62	1493.92	146.472		1126.14	988.776	1123.57	1079.49	45.3654
2307.87	2035.82	1760.43	7.47776	2034.71	158.033		1528.39	1805.59	1690.94	1674.97	80.4167		1193.61	1572.71	1703.95	1490.09	153.003		1126.4	981.667	1118.8	1075.62	47.0287
2298.31	2030.08	1761.58	7.48792	2029.99	154.939		1530.56	1819.41	1696.6	1682.19	83.6936		1198.72	1568.45	1705.22	1490.8	151.281		1103.67	979.627	1115.94	1066.41	43.5384
2295.98	2031.7	1760.54	7.49808	2029.41	154.573		1521.38	1824.93	1698.27	1681.53	88.0248		1188.82	1569.85	1712.37	1490.34	156.276		1122.97	970.197	1126.36	1073.18	51.4989
2293.97	2040.83	1755.77	7.50824	2030.19	155.454		1518.92	1824.69	1701.63	1681.75	88.8254		1196.63	1561.42	1716.97	1491.67	154.205		1112.6	970.723	1119.76	1067.7	48.5302
2287.83	2036.11	1759.23	7.5184	2027.72	152.65		1524.87	1827.48	1705.44	1685.93	87.8991		1193.86	1568.43	1708.74	1490.34	153.674		1113.32	976.7	1121	1070.34	46.873
2295.03	2041.6	1765.68	7.52856	2034.1	152.856		1528.39	1827.67	1716.39	1690.82	87.334		1187.63	1564.73	1709.04	1487.13	155.439		1128.97	978.872	1115.77	1074.53	47.983
2290.83	2040.93	1765.34	7.53872	2032.36	151.756		1533.96	1834.12	1704.91	1691	86.9273		1182.69	1562.19	1702.61	1482.5	155.29		1122.24	962.706	1109.76	1064.9	51.2253
2292.72	2048.83	1766.43	7.54888	2035.99	152.064		1524.36	1833.07	1709.15	1688.86	89.6936		1183.55	1568.35	1703.18	1485.03	155.683		1127.29	972.063	1104.6	1067.98	48.4061
2292.55	2044.67	1768.08	7.55904	2035.1	151.477		1530.5	1835.72	1710.36	1692.2	88.5782		1178.62	1563.12	1688.38	1476.7	153.368		1122.57	963.581	1104.36	1063.51	50.2383
2302.51	2054.16	1762.85	7.5692	2039.84	155.952		1531.36	1834.13	1715.49	1693.66	88.0803		1167.82	1556.01	1683.06	1468.96	154.974		1126.81	959.189	1103.38	1063.13	52.4069
2295.44	2049.14	1748.81	7.57936	2031.13	158.054		1523.19	1834.47	1720.45	1692.7	90.9236		1163.26	1558.9	1676.35	1466.17	155.203		1117.95	962.237	1106.53	1062.24	50.1092
2302.11	2049.19	1731.67	7.58952	2027.66	165.025		1526.73	1835.08	1723.99	1695.27	90.1652		1153.89	1546.59	1657.54	1452.67	152.784		1128.18	967.677	1106.87	1067.58	50.3278
2300.81	2056.84	1735.01	7.59968	2030.89	163.849		1531.94	1831.14	1715.9	1692.99	87.125		1144.46	1529.61	1666.58	1446.89	156.295		1123.71	960.428	1105.44	1063.19	51.652
2294.08	2055.25	1730.39	7.60984	2026.57	163.355		1520.86	1829.8	1732.81	1694.49	91.2154		1141.5	1519.95	1655.53	1438.99	153.808		1114.86	959.501	1096.82	1057.06	49.0564
2292.03	2050.51	1721.6	7.62	2021.38	165.313		1524.55	1835.97	1730.9	1697.14	91.47		1142.04	1519.8	1657.96	1439.93	154.192		1119.88	952.74	1094.34	1055.65	51.9818
2292.35	2047.33	1729.57	7.63016	2023.08	162.913		1536.15	1836.45	1727.8	1700.13	87.7836		1135.7	1499.19	1653.54	1429.48	153.496		1106.78	948.692	1104.49	1053.32	52.3175
2284.21	2052.63	1724.23	7.64032	2020.36	162.454		1525.97	1837.68	1732.85	1698.83	91.5751		1124.18	1500.01	1644.03	1422.74	154.96		1101.08	946	1101.02	1049.37	51.683
2274.17	2049.07	1716.77	7.65048	2013.33	161.898		1522.37	1846.07	1732.23	1700.22	94.8044		1126.11	1509.47	1641.84	1425.81	154.644		1114.23	937.654	1093.11	1048.33	55.6742
2284.58	2053.2	1716.34	7.66064	2018.04	164.975		1526.08	1843.67	1734.89	1701.55	93.1839		1121.05	1498.92	1636.56	1418.84	154.108		1097	937.539	1088.15	1040.9	51.7419
2279.63	2054.24	1726.96	7.6708	2020.28	160.442		1518.79	1839.46	1731.1	1696.45	94.1783		1122.98	1499.12	1635.81	1419.3	153.328		1102.52	926.472	1082.22	1037.07	55.6099
2275.52	2049.35	1711.32	7.68096	2012.06	163.933		1530.34	1831.54	1722.15	1694.68	88.029		1121.41	1493	1645.14	1419.85	155.55		1103.36	929.01	1087.27	1039.88	55.6298
2270.55	2047.26	1702.87	7.69112	2006.89	165.114		1532.17	1829.94	1721.63	1694.58	87.016		1126.64	1484.43	1653.77	1421.61	155.378		1092.09	925.958	1082.41	1033.49	53.8363
2268.59	2046.37	1698.21	7.70128	2004.39	165.984		1526.85	1819.83	1718.52	1688.4	85.9075		1121.7	1482.79	1655.87	1420.12	157.353		1092.26	928.013	1088.26	1036.18	54.0953
2269.58	2052.74	1702.91	7.71144	2008.41	165.076		1522.54	1818.39	1715.75	1685.56	86.7269		1130.11	1480.08	1656.95	1422.38	154.799		1076.82	926.205	1071.79	1024.94	49.387
2271.18	2036.35	1702.98	7.7216	2003.5	164.848		1521.28	1824.81	1718.7	1688.27	88.9334		1121.36	1469.66	1650.89	1413.97	155.379		1086.26	927.447	1065.71	1026.47	49.8659
2267.55	2042.77	1701.85	7.73176	2004.06	164.446		1519.35	1815.54	1715.28	1683.39	86.9783		1122.7	1466.93	1658.13	1415.92	156.654		1090.34	921.461	1060.13	1023.98	51.9939
2273.68	2043.78	1695.02	7.74192	2004.16	168.216		1525.31	1815.34	1712.12	1684.26	84.8758		1140.26	1457.75	1658.62	1418.88	150.893		1083.74	912.073	1056.59	1017.47	53.2764
2263.27	2035.59	1676.63	7.75208	1991.83	170.754		1528.49	1810.03	1704.33	1680.95	82.1123		1141.28	1454.49	1655.14	1416.97	149.52		1079.07	913.417	1058.96	1017.15	52.1899
2276.32	2037.26	1681.47	7.76224	1998.35	172.817		1520.51	1799.99	1705.03	1675.18	82.0471		1135.04	1442.11	1659.82	1412.32	152.221		1078.29	921.927	1053.63	1017.95	48.5356
2274.44	2031.14	1682.27	7.7724	1995.95	171.849		1520.34	1801.43	1712.35	1678.04	82.937		1141	1445.41	1668.31	1418.24	152.826		1089.29	915.006	1057.6	1020.63	53.5992
2273.66	2034.81	1681.64	7.78256	1996.71	171.961		1510.9	1807.26	1707.22	1675.12	87.0445		1120.37	1442.12	1670.47	1410.99	159.563		1089.65	907.87	1054.27	1017.26	55.6416
2266.65	2036.24	1672	7.79272	1991.63	173.105		1505.07	1804.92	1715.42	1675.13	88.8702		1124.92	1438.62	1664.5	1409.35	156.449		1082.76	916.14	1049.44	1016.11	50.9041
2269.43	2038.93	1676.64	7.80288	1995	172.529		1501.96	1811.55	1714.19	1675.9	91.3991		1127.01	1442.88	1659.21	1409.7	154.526		1082.75	897.067	1048.54	1009.45	57.0529
2260.86	2033.05	1667.95	7.81304	1987.28	172.678		1503.11	1808.91	1698.04	1670.02	89.383		1130.05	1439.74	1660.75	1410.18	153.911		1081.68	903.851	1039.31	1008.28	53.6275
2263.69	2037.13	1671.75	7.8232	1990.86	172.439		1517.88	1819.94	1700.74	1679.52	87.8388		1125.74	1432.18	1656.86	1404.93	153.926		1074.17	900.239	1036.83	1003.75	52.8651
2257.75	2040.64	1674.29	7.83336	1990.89	170.257		1514.46	1815.99	1693.52	1674.66	87.5533		1115.6	1429.24	1652.44	1399.1	155.703		1077.12	891.247	1023.01	997.126	55.1954
2259.24	2040.22	1668.28	7.84352	1989.25	172.489		1517.92	1816.19	1686.37	1673.49	86.3416		1121.14	1430.7	1650.66	1400.84	153.587		1083.21	894.612	1022.19	1000	55.563
2266.96	2036.94	1673.39	7.85368	1992.43	172.788		1513.29	1808.81	1690.61	1670.9	85.8765		1114.02	1428.18	1651.48	1397.89	155.889		1076.55	892.927	1021.88	997.117	54.433
2254.8	2029.51	1668.27	7.86384	1984.2	170.826		1519.67	1801.53	1678.65	1666.62	81.5873		1113.09	1422.88	1657.1	1397.69	157.545		1068.73	887.379	1017.53	991.215	53.9803
2262.83	2027.35	1671.74	7.874	1987.3	171.802		1505.82	1785.12	1679.63	1656.86	81.4277		1095.8	1418.96	1657.11	1390.62	162.656		1067.75	893.021	1023.14	994.636	52.4142
2258.57	2044.07	1667.03	7.88416	1989.89	172.9		1502.19	1774.24	1677.61	1651.35	79.6219		1110.31	1424.92	1650.53	1395.25	156.65		1069.58	891.956	1010.56	990.7	52.2289
2262.96	2039.43	1669.22	7.89432	1990.53	173.133		1501.91	1764.91	1668.66	1645.16	76.8272		1099.09	1420.54	1656.83	1392.15	161.63		1058.7	892.7	1007.39	986.265	49.0717
2263.59	2049.11	1667.12	7.90448	1993.27	174.438		1491.85	1754.22	1674.08	1640.05	77.6286		1101.28	1417.06	1649.17	1389.17	158.776		1058.41	897.298	1009.91	988.538	47.7203
2265.52	2048.75	1668.39	7.91464	1994.22	174.522		1494.46	1748.9	1676.95	1640.1	75.7244		1099.01	1410.19	1647.69	1385.63	158.867		1059.72	893.553	1007.05	986.775	49.0278
2266.98	2049.78	1670.97	7.9248	1995.91	174.148		1481.15	1735.72	1677.74	1631.54	77.0355		1100.18	1419.72	1642.17	1387.36	157.295		1057.52	892.497	1007.71	985.909	48.8693
2266.88	2056.73	1670.36	7.93496	1997.99	174.687		1484	1729.3	1661.77	1625.02	73.1559		1109.79	1421.91	1626.75	1386.15	150.301		1050.53	889.667	992.956	977.718	47.0586
2265.06	2051.13	1677.6	7.94512	1997.93	171.66		1482.29	1716.15	1656.94	1618.46	70.197		1109.77	1427.07	1638.37	1391.74	153.61		1058.7	892.379	991.243	980.774	48.2972
2273.63	2061.49	1669.8	7.95528	2001.64	176.863		1472.06	1721.83	1660.42	1618.1	75.142		1107.49	1417.94	1647.14	1390.86	156.373		1047.98	893.346	980.91	974.078	44.7692
2265.76	2055.23	1654.73	7.96544	1991.91	179.207		1477.13	1704.8	1659.59	1613.84	69.5912		1114.8	1420.01	1642.92	1392.57	153.071		1045.01	889.036	990.662	974.901	45.7091
2264.06	2047.65	1661.74	7.9756	1991.15	176.156		1467.42	1700.3	1648.37	1605.36	70.5822		1111.17	1414.15	1648.66	1391.33	155.577		1043.91	881.579	995.329	973.606	48.1032
2261.43	2047.63	1655.68	7.98576	1988.25	177.368		1458.03	1686.26	1649.31	1597.86	70.7268		1109	1411.38	1640.99	1387.12	154.05		1045.09	882.994	987.291	971.792	47.4305
2255.84	2044.91	1649.32	7.99592	1983.36	177.772		1462.21	1676.8	1641.2	1593.41	66.398		1098.5	1415.57	1641.99	1385.35	157.617		1054.14	880.568	978.985	971.232	50.2565
2258.18	2052.98	1642.72	8.00608	1984.63	180.925		1454.06	1677.83	1635.54	1589.15	68.6376		1080.58	1413.8	1642.85	1379.08	163.239		1047.89	879.512	977.648	968.352	48.8297
2255.63	2042.79	1647.12	8.01624	1981.84	178.287		1447.71	1666.61	1637.35	1583.89	68.6109		1081.71	1408.9	1635.94	1375.52	160.862		1047.31	887.635	970.078	968.342	46.103
2256.32	2035.65	1646.31	8.0264	1979.43	178.324		1446.45	1656.73	1638.11	1580.43	67.204		1084.59	1424.22	1641.94	1383.58	162.17		1042.2	886.562	970.553	966.439	44.9767
2253.27	2035.83	1657.63	8.03656	1982.24	174.023		1449.79	1656.34	1637.54	1581.22	65.9414		1072.95	1421.99	1642.3	1379.08	165.749		1043.52	883.377	967.761	964.887	46.2522
2243.48	2037.49	1656.21	8.04672	1979.06	172.029		1446.28	1659.84	1644.92	1583.68	68.836		1068.47	1424.58	1643.92	1378.99	167.673		1040.67	888.721	967.222	965.539	43.8728
2244.16	2040.96	1647.89	8.05688	1977.67	175.014		1439.92	1653.74	1634.51	1576.05	68.2946		1075.85	1417.66	1657.57	1383.69	168.785		1055.72	890.524	959.763	968.669	47.8951
2246.04	2038.13	1654.41	8.06704	1979.53	173.285		1437.92	1646.92	1648.13	1577.66	69.8679		1060.13	1418.09	1665.86	1381.36	175.821		1043.28	889.922	969.648	967.618	44.2831
2250.58	2039.38	1647	8.0772	1978.99	176.836		1450.52	1644.4	1638.94	1577.95	63.7379		1050.6	1415.01	1665.78	1377.13	178.595		1041.31	894.912	952.679	962.968	42.574
2251.06	2040.55	1647.54	8.08736	1979.72	176.855		1439.7	1639.53	1636.31	1571.85	66.0819		1044.04	1404.93	1658.68	1369.21	178.328		1048.48	899.226	954.639	967.448	43.5593
2253.49	2044.67	1659.28	8.09752	1985.81	174.038		1429.02	1634.37	1648.31	1570.57	70.8858		1041.94	1396.29	1664.38	1367.54	180.257		1043.98	898.537	952.428	964.981	42.4514
2247.52	2050.91	1661.45	8.10768	1986.62	172.21		1419	1628.57	1640.95	1562.84	72.0085		1025.41	1395.87	1651.85	1357.71	181.839		1037.02	903.229	955.47	965.241	38.9307
2247.84	2055.21	1667.22	8.11784	1990.09	170.746		1434.36	1616.69	1637.43	1562.83	64.5104		1029.57	1375.21	1654.01	1352.93	180.604		1047.66	905.197	956.344	969.735	41.6684
2248.45	2051.56	1666.52	8.128	1988.84	170.889		1439.26	1613.07	1646.88	1566.41	64.3159		1033.28	1371.13	1634.57	1346.33	174.019		1045.63	899.627	945.895	963.718	43.0795
2241.56	2055.5	1660.73	8.13816	1985.93	171.243		1441.27	1617.6	1639.3	1566.06	62.7074		1034.69	1362.09	1631.81	1342.86	172.641		1042.77	901.836	939.855	961.487	42.097
2229.37	2050.64	1662.63	8.14832	1980.88	167.28		1431.36	1610.56	1633.72	1558.55	63.9448		1014.41	1353.48	1617.82	1328.57	174.635		1038.28	889.044	935.962	954.428	44.0588
2231.74	2040.73	1651.82	8.15848	1974.76	170.626		1441.14	1619.57	1628.38	1563.03	60.9965		1026.73	1337.32	1618.49	1327.51	170.898		1035.46	887.61	934.438	952.502	43.6256
2226.59	2044.56	1642.05	8.16864	1971.06	172.698		1425.52	1626.56	1641	1564.36	69.5441		1012	1334.48	1606.08	1317.52	171.706		1026.02	891.019	932.914	949.985	39.8954
2217.03	2044.29	1634.74	8.1788	1965.35	172.664		1421.14	1631.07	1650.69	1567.63	73.464		1022.34	1328.78	1611.44	1320.85	170.102		1029.94	884.658	936.264	950.287	42.5211
2215.61	2038.61	1621.47	8.18896	1958.57	176.121		1419.02	1623.45	1652.94	1565.13	73.5524		1030.35	1325.21	1579.99	1311.85	158.807		1038.71	887.577	931.239	952.51	44.9074
2210.75	2032.5	1612.54	8.19912	1951.93	177.325		1420.09	1618.33	1660.39	1566.27	74.0908		1021.16	1320.54	1574.12	1305.27	159.81		1031.96	877.535	937.688	949.06	44.9387
2213.66	2036.02	1602.54	8.20928	1950.74	181.495		1415.57	1615.28	1652.01	1560.95	73.4606		1018.5	1311.06	1573.63	1301.06	160.33		1035.37	868.252	942.055	948.559	48.3526
2214.01	2042.88	1614.76	8.21944	1957.22	178.214		1406.46	1605.75	1656.89	1556.37	76.3922		1023.04	1328.34	1563.63	1305	156.492		1040.34	866.771	929.176	945.427	50.7582
2227.87	2043.12	1608.33	8.2296	1959.77	183.637		1410.24	1607.96	1664.61	1560.94	77.1014		1011.21	1325.25	1546.93	1294.46	155.415		1044.11	869.597	929.43	947.712	51.1999
2230.34	2039.73	1629.39	8.23976	1966.49	177.305		1408.63	1602.53	1657.72	1556.29	75.5303		1022.22	1327.82	1547.68	1299.24	152.36		1034	863.916	931.134	943.016	49.4566
2233.33	2049.48	1616.04	8.24992	1966.28	182.986		1413.92	1599.19	1663.29	1558.8	74.7673		1024.61	1320	1532.39	1292.33	147.236		1044.68	867.134	923.73	945.182	52.3637
2236.46	2048.65	1615	8.26008	1966.7	184.019		1412.16	1588.64	1663.27	1554.69	74.4482		1018.91	1309.74	1532.01	1286.89	148.561		1043.8	863.91	924.843	944.184	52.8222
2234.61	2047.86	1623.51	8.27024	1968.66	180.798		1410.94	1590.32	1659.58	1553.61	74.0844		1031.51	1297.28	1527.79	1285.52	143.386		1039.38	861.317	923.352	941.349	52.1838
2238.41	2039.09	1619.16	8.2804	1965.55	182.505		1414.23	1594.64	1658.46	1555.78	73.1316		1037.46	1298.96	1514.45	1283.62	137.908		1037.91	869.453	926.818	944.728	49.4482
2240	2045.08	1624.32	8.29056	1969.8	181.674		1410.6	1599.08	1652.87	1554.18	73.4508		1042.72	1295.74	1508.09	1282.18	134.512		1035.32	867.048	923.329	941.898	49.4544
2230.59	2045.23	1620	8.30072	1965.27	180.74		1415.35	1596.98	1657.07	1556.47	72.6581		1046.51	1292.22	1515.77	1284.83	135.512		1039.5	864.193	903.153	935.614	53.145
2227.28	2033.22	1621.15	8.31088	1960.55	178.707		1394.43	1586.84	1663.1	1548.12	79.9373		1052.01	1293.56	1520.52	1288.7	135.269		1027.13	865.254	913.706	935.362	47.9666
2215.99	2045.29	1614.3	8.32104	1958.53	179.028		1398	1582.95	1660.95	1547.3	77.9711		1050.67	1288.74	1518.71	1286.04	135.118		1024.5	861.314	906.769	930.861	48.6238
2214.39	2044.97	1614.4	8.3312	1957.92	178.585		1402.51	1592.77	1667.11	1554.13	78.7901		1040.5	1288	1543.5	1290.67	145.211		1029.05	864.107	892.394	928.517	50.9254
2224.32	2047.83	1622.97	8.34136	1965.04	178.461		1386.23	1589.27	1677.93	1551.14	86.3394		1038	1291.3	1545.69	1291.66	146.558		1031.93	869.985	893.501	931.807	50.5221
2220.43	2045.51	1621.06	8.35152	1962.33	177.954		1393.89	1591.18	1670.88	1551.98	82.3276		1041.3	1284.66	1549.73	1291.9	146.817		1028.55	859.013	886.581	924.713	52.5224
2217.98	2045.9	1613.25	8.36168	1959.04	179.891		1383.24	1584.1	1671.77	1546.37	85.4003		1037.94	1279.14	1564.99	1294.02	152.327		1015.48	862.524	893.421	923.809	46.6962
2215.41	2055.49	1623.02	8.37184	1964.64	176.937		1385.03	1586.5	1670.11	1547.21	84.6052		1035.84	1277.59	1572.71	1295.38	155.237		1026.34	872.252	885.136	927.911	49.357
2214.7	2055.8	1623.61	8.382	1964.7	176.608		1389.01	1584.27	1674.15	1549.14	84.1675		1038.61	1271.36	1587.6	1299.19	159.091		1016.85	875.099	881.795	924.58	46.1738
2211.53	2060.75	1615.01	8.39216	1962.43	179.078		1379.55	1573.36	1668.44	1540.45	85.0037		1029.15	1285.64	1589.23	1301.34	161.87		1017.72	866.377	881.899	921.998	48.0696
2211.89	2057.75	1623.17	8.40232	1964.27	176.259		1377.69	1578.98	1671.1	1542.59	86.6343		1034.41	1275.48	1595.04	1301.64	162.366		1017.41	872.239	895.983	928.544	44.9582
2213.88	2053.81	1629.44	8.41248	1965.71	174.37		1371.73	1582.36	1679.44	1544.51	90.8228		1028.6	1279.72	1583.47	1297.26	160.418		1021.63	871.79	889.715	927.713	47.2451
2214.89	2050.89	1618.15	8.42264	1961.31	177.993		1372.49	1585.64	1681.9	1546.68	91.4171		1026.63	1281.28	1584.59	1297.5	161.274		1011.64	857.09	889.887	919.538	47.0127
2213.31	2052.16	1629.29	8.4328	1964.92	174.145		1374.08	1591.07	1680.98	1548.71	91.0892		1022.77	1271.72	1577.16	1290.55	160.314		1017.12	864.937	877.342	919.801	48.7931
2219.47	2043.61	1625.24	8.44296	1962.77	176.235		1364.59	1599.47	1674.78	1546.28	93.412		1023.48	1270.7	1585	1293.06	162.48		1015.06	862.79	878.556	918.803	48.3447
2212.11	2050.93	1614.84	8.45312	1959.29	178.403		1360.34	1604.55	1671.33	1545.41	94.5202		1027.74	1272.17	1577.88	1292.6	159.14		1030.9	858.08	867.344	918.776	56.1277
2212.47	2057.36	1603.61	8.46328	1957.81	182.673		1359	1614.97	1669.13	1547.7	95.637		1034.71	1264.02	1575.48	1291.4	156.706		1005.2	857.721	852.774	905.23	50.0029
2217.26	2056.6	1602.17	8.47344	1958.68	184.187		1353.69	1614.92	1664.78	1544.46	96.4686		1036.36	1255.66	1581.88	1291.3	158.483		1008.05	854.434	859.285	907.255	50.415
2216.11	2061.35	1603.17	8.4836	1960.21	184.026		1365.45	1617.38	1660.16	1547.67	91.9395		1030.9	1255	1572.72	1286.2	157.187		1003.39	868.553	862.623	911.521	45.9646
2206.93	2059.48	1599.15	8.49376	1955.19	183.037		1369.36	1626.03	1653.37	1549.59	90.4581		1035.06	1251.08	1572.5	1286.21	156.136		994.13	864.331	859.092	905.851	44.1654
2216.02	2056.48	1596.66	8.50392	1956.39	185.667		1366.67	1619.14	1661.98	1549.26	92.1303		1029.6	1254.06	1577.14	1286.93	158.914		998.18	860.746	848.541	902.489	47.975
2210	2062.81	1602.35	8.51408	1958.39	183.018		1366.72	1624.33	1655.46	1548.84	91.5005		1030.28	1253.54	1565.37	1283.06	155.171		988.027	874.298	843.637	901.987	43.9209
2213.08	2066.37	1598.26	8.52424	1959.23	185.391		1379.87	1624.81	1651.64	1552.11	86.4656		1045.19	1239.37	1569.98	1284.85	153.192		986.646	872.553	844.34	901.18	43.5024
2203.61	2066.38	1602.53	8.5344	1957.51	181.857		1390.48	1609.44	1658.91	1552.94	82.4791		1051.57	1238.4	1569.99	1286.65	151.587		979.214	868.583	844.417	897.405	41.4953
2197.28	2063.76	1599.96	8.54456	1953.66	181.005		1399.89	1612.35	1648.04	1553.43	77.4564		1055.19	1234.99	1567.54	1285.91	150.077		993.115	884.109	831.47	902.898	47.5992
2190.39	2064.05	1594.17	8.55472	1949.54	181.388		1402.65	1617.68	1658.02	1559.45	79.2601		1064.55	1235.55	1574.75	1291.62	149.927		979.627	885.99	827.314	897.644	44.3534
2197.63	2070.61	1595.86	8.56488	1954.7	183.129		1414.56	1619.64	1649.78	1561.32	73.8979		1079.23	1228.72	1583.85	1297.26	149.65		963.677	885.294	816.637	888.536	42.4777
2195.42	2064.34	1586.06	8.57504	1948.61	185.179		1420.73	1628.82	1655.93	1568.49	74.2972		1068.4	1216.09	1583.21	1289.23	153.047		964.354	898.924	823.774	895.684	40.6143
2184.16	2064.73	1593.26	8.5852	1947.38	180.388		1430.48	1633.92	1655.18	1573.19	71.6194		1068.13	1223.23	1578.31	1289.89	151		974.182	901.076	816.734	897.331	45.4899
2183.32	2070.99	1588.34	8.59536	1947.55	182.51		1431.59	1635.61	1653.23	1573.48	71.1262		1068.25	1211.78	1585.49	1288.51	154.164		972.975	898.459	812.853	894.762	46.2602
2174.98	2074.38	1588.05	8.60552	1945.8	181.217		1424.62	1642.74	1649.42	1572.26	73.846		1080.73	1208.26	1584.61	1291.2	151.256		976.025	904.937	803.996	894.986	49.9091
2171.84	2069.61	1594.19	8.61568	1945.21	177.976		1416.71	1650.7	1645.54	1570.98	77.1506		1067.32	1211.84	1575.89	1285.02	151.302		966.247	902.671	792.132	887.017	50.8685
2176.42	2068.69	1596.89	8.62584	1947.33	177.961		1417.26	1650.04	1652.62	1573.31	78.0262		1072.53	1193.1	1578.86	1281.5	152.703		971.937	912.101	797.667	893.902	51.1238
2172.55	2073.52	1606.82	8.636	1950.96	174.429		1423.14	1642.2	1656.11	1573.82	75.4459		1073.45	1193.81	1583.55	1283.6	153.945		966.048	910.235	803.428	893.237	47.7075
2173.28	2071.17	1595.67	8.64616	1946.71	177.977		1411.53	1640.84	1655.84	1569.4	79.0538		1065.76	1193.05	1583.34	1280.72	155.709		958.361	917.004	805.568	893.644	45.6278
2174.96	2069.05	1601.55	8.65632	1948.52	176.158		1394.85	1632.37	1655.52	1560.91	83.2993		1062.52	1197.33	1576.57	1278.81	153.885		959.581	930.788	797.996	896.122	49.7619
2179.55	2069.86	1605.54	8.66648	1951.65	175.928		1382.17	1627.86	1646.69	1552.24	85.2084		1066.57	1190.22	1570.81	1275.87	151.731		957.516	908.992	794.916	887.141	48.1933
2175.24	2068.13	1607.2	8.67664	1950.19	174.26		1370.93	1621.15	1654.2	1548.76	89.4238		1055.59	1183.59	1578.65	1272.61	157.419		951.294	903.855	809.394	888.181	41.7059
2176.38	2061.1	1604.33	8.6868	1947.27	174.668		1359.15	1611.06	1654.74	1541.65	92.1165		1059.19	1182.33	1568.06	1269.86	153.277		952.514	907.092	808.071	889.226	42.6433
2170.05	2061.8	1600.46	8.69696	1944.1	174.64		1342.93	1618.01	1652.43	1537.79	97.9358		1053.75	1170.92	1564.1	1262.92	154.34		950.47	906.912	797.981	885.121	45.3481
2170.96	2062.84	1601.4	8.70712	1945.07	174.642		1335.8	1593.13	1651.52	1526.82	96.9838		1055.99	1173.13	1547.02	1258.71	148.066		943.27	910.08	803.164	885.505	42.2705
2171.33	2064.01	1595.57	8.71728	1943.63	176.77		1337.97	1599.74	1648.31	1528.67	96.376		1060.9	1170.61	1535.01	1255.51	143.295		951.901	893.312	797.975	881.063	44.8547
2173.8	2057.71	1591.55	8.72744	1941.02	177.919		1336.13	1593.08	1663	1530.74	99.3745		1062.34	1170.54	1501.08	1244.65	131.964		933.518	888.407	789.799	870.575	42.4354
2161.23	2059.93	1585.78	8.7376	1935.65	177.361		1341	1604.95	1659.31	1535.09	98.3024		1059.13	1180.88	1491.68	1243.89	128.782		954.612	901.818	792.778	883.069	47.6487
2166.27	2054.62	1586.75	8.74776	1935.88	177.516		1347.54	1597.04	1665.76	1536.78	96.6775		1071.63	1174.74	1473.24	1239.87	120.422		945.478	896.675	803.889	882.014	41.5254
2169.33	2063.21	1590.7	8.75792	1941.08	177.848		1331.12	1604.85	1657.82	1531.26	101.233		1064.26	1173.01	1467.07	1234.78	120.311		930.407	890.088	798.583	873.026	38.9988
2164.64	2064.66	1581	8.76808	1936.77	180.208		1330.29	1597.18	1659.34	1528.94	100.933		1070.82	1164.89	1465.12	1233.61	118.898		921.361	891.641	804.503	872.502	35.0651
2170.3	2069.35	1590.06	8.77824	1943.23	178.977		1338.27	1599.63	1655.97	1531.29	97.8712		1069.01	1169.79	1452.23	1230.34	114.694		926.174	892.082	792.91	870.389	39.9699
2160.03	2073.02	1603.62	8.7884	1945.56	172.805		1334.69	1600.3	1657.93	1530.97	99.5446		1086.59	1153.2	1445.18	1228.32	110.121		921.218	904.956	792.702	872.959	40.402
2154.07	2065.94	1594.37	8.79856	1938.13	173.75		1324.13	1593.16	1646.02	1521.1	99.6625		1094.7	1160.06	1437.82	1230.86	105.185		923.149	901.17	798.591	874.303	38.3842
2153.72	2061.87	1593.71	8.80872	1936.43	173.4		1328.48	1594.74	1664.15	1529.13	102.302		1100.14	1150.56	1418.11	1222.94	98.6662		911.591	900.874	797.799	870.088	36.2767
2151.04	2058.59	1602.84	8.81888	1937.49	169.439		1338.3	1596.22	1658.09	1530.87	97.9255		1101.38	1138.19	1398.44	1212.67	93.4887		908.602	915.241	796.547	873.463	38.5059
2155.97	2058.66	1596.57	8.82904	1937.07	172.551		1321.66	1588.95	1669.73	1526.78	105.179		1104.07	1137.66	1398.18	1213.3	92.944		912.518	914.048	795.321	873.962	39.3231
2147.63	2054.65	1588.51	8.8392	1930.26	172.972		1310.46	1580.22	1674.69	1521.79	109.127		1108.12	1132.48	1382.07	1207.55	87.5386		911.099	922.409	788.581	874.03	42.8489
2153.57	2055.92	1593.82	8.84936	1934.44	172.625		1308.95	1580.28	1676.46	1521.9	110.035		1099.15	1124.43	1377.24	1200.27	88.784		901.832	914.681	782.382	866.298	42.1218
2150.53	2057.8	1597.29	8.85952	1935.21	171.066		1295.14	1577.92	1679.49	1517.52	114.991		1096.36	1125.9	1362.66	1194.98	84.2772		903.191	921.914	775.107	866.737	46.1329
2148.87	2060.7	1598.92	8.86968	1936.16	170.53		1296.2	1574.9	1683.44	1518.18	115.327		1079.33	1119.61	1361.47	1186.81	88.1029		891.937	927.08	780.843	866.62	44.072
2146.41	2063.97	1603.59	8.87984	1937.99	168.885		1300.15	1583.1	1687.24	1523.5	115.649		1077.7	1107	1348.88	1177.86	85.929		892.333	935.134	774.013	867.16	48.1846
2145.41	2053.81	1601.28	8.89	1933.5	168.202		1294.06	1582.39	1678.96	1518.47	115.618		1084.75	1106.1	1349.86	1180.23	85.0352		881.231	939.323	765.153	861.902	51.1989
2143.91	2059.35	1602.11	8.90016	1935.12	168.287		1292.98	1582.61	1684.81	1520.13	117.344		1084.59	1110.39	1331.56	1175.51	78.3782		892.369	940.12	777.296	869.928	48.3239
2138.25	2052.71	1606.7	8.91032	1932.55	164.786		1293.7	1573.45	1704.34	1523.83	121.11		1088.51	1106.84	1332.87	1176.08	78.5774		891.841	932.409	780.174	868.141	45.516
2131.59	2052.37	1602.32	8.92048	1928.76	164.815		1290.62	1571.78	1695.05	1519.15	119.678		1083.86	1096.65	1317.66	1166.05	75.8914		880.694	921.164	772.656	858.171	44.325
2125.43	2052.24	1606.13	8.93064	1927.94	162.284		1286.13	1566.29	1699.3	1517.24	121.766		1091.3	1098.53	1318.47	1169.43	74.5475		890.964	920.266	781.174	864.135	42.334
2114.42	2042.14	1604.52	8.9408	1920.36	159.292		1281.81	1563.87	1703.4	1516.36	123.998		1079.66	1095.64	1322.03	1165.78	78.2631		876.371	917.266	774.746	856.128	42.3687
2116.72	2053.78	1605.09	8.95096	1925.2	161.081		1284.96	1565.95	1712.36	1521.09	125.401		1086.15	1089.96	1313.76	1163.29	75.2439		885.583	916.375	777.996	859.985	41.947
2119.6	2057.21	1600.25	8.96112	1925.69	163.711		1277.93	1575.05	1704.86	1519.28	126.359		1084.5	1093.02	1317.07	1164.86	76.1418		878.275	922.153	784.633	861.687	40.5558
2124.22	2050.5	1599.78	8.97128	1924.83	163.912		1262.4	1572.71	1715.34	1516.82	133.704		1095.25	1091.31	1311.62	1166.06	72.7909		886.21	919.623	784.428	863.42	40.6569
2133.97	2053.07	1594.54	8.98144	1927.19	167.959		1266.62	1581.73	1715.56	1521.3	133.073		1084.08	1091.26	1314.67	1163.34	75.696		883.052	910.465	775.245	856.254	41.2703
2133.87	2049.38	1591.28	8.9916	1924.84	168.558		1266.39	1582.26	1714.71	1521.12	132.981		1096.43	1094.13	1332.04	1174.2	78.9215		881.465	910.981	788.849	860.432	36.7916
2138.3	2045.72	1591.05	9.00176	1925.02	169.112		1261.44	1583.42	1726.91	1523.93	137.624		1087.36	1084.78	1322.51	1164.88	78.8178		889.04	897.612	785.853	857.502	35.9097
2137.5	2052.37	1589.21	9.01192	1926.36	170.357		1258.87	1583.57	1725.72	1522.72	138.159		1095.8	1078.83	1330.3	1168.31	81.1426		884.268	899.646	779.623	854.512	37.7069
2134.64	2050.75	1588.38	9.02208	1924.59	169.84		1257.22	1584.76	1731.25	1524.41	140.13		1084.16	1078.93	1320.65	1161.25	79.717		881.52	896.052	781.082	852.885	36.1456
2125.85	2042.31	1591.44	9.03224	1919.87	165.974		1263.84	1581.31	1735.18	1526.78	138.77		1093.51	1074.54	1320.72	1162.92	79.0884		882.501	891.453	789.732	854.562	32.5178
2116.37	2046.35	1583.53	9.0424	1915.42	167.17		1257.29	1577.09	1742.41	1525.6	142.392		1094.12	1081.38	1331.41	1168.97	81.3032		875.14	883.312	786.264	848.239	31.077
2119.85	2043.79	1589.69	9.05256	1917.77	165.507		1260.42	1585.72	1753.09	1533.08	144.638		1096.71	1076.43	1344.49	1172.54	86.1724		882.071	889.975	797.155	856.4	29.7104
2111.92	2042.03	1587.11	9.06272	1913.69	164.53		1262.68	1563.86	1756.82	1527.78	143.782		1093.43	1080.07	1357.56	1177.02	90.3542		864.841	884.363	789.88	846.361	28.7975
2109.51	2054.78	1584.36	9.07288	1916.22	166.678		1259.98	1566.79	1763.33	1530.03	146.462		1091.97	1081.26	1356.43	1176.55	89.9904		854.671	889.453	806.604	850.243	24.0187
2092.34	2053.36	1569.45	9.08304	1905.05	168.178		1256.78	1571.87	1773.81	1534.15	150.439		1090.3	1083.68	1367.51	1180.5	93.5257		875.356	872.983	810.432	852.924	21.2569
2110.03	2056.17	1581.25	9.0932	1915.82	168.003		1256.18	1574.4	1769.5	1533.36	149.598		1095.43	1075.67	1378.45	1183.18	97.798		869.95	880.828	808.126	852.968	22.6398
2109.21	2056.61	1574.59	9.10336	1913.47	170.12		1263.33	1568.28	1777.7	1536.44	149.338		1093.22	1073.45	1379.27	1181.98	98.8091		867.379	868.365	813.371	849.705	18.1692
2113.13	2054.64	1583.78	9.11352	1917.18	167.554		1264.36	1569.95	1770.23	1534.85	147.084		1092.13	1074.93	1384.68	1183.91	100.507		866.352	864.673	823.199	851.408	14.1128
2127.39	2056.47	1587.39	9.12368	1923.75	169.423		1265.09	1581.05	1771.07	1539.07	147.566		1104.06	1070.65	1395.58	1190.1	103.194		863.677	880.765	826.067	856.836	16.1562
2119.28	2049.84	1581.48	9.13384	1916.86	168.888		1262.36	1579.72	1762.33	1534.8	146.066		1104.4	1069.78	1401.8	1191.99	105.378		852.078	864.608	834.616	850.434	8.69688
2117.53	2046.64	1578.1	9.144	1914.09	169.236		1259.65	1595.97	1771.53	1542.38	150.177		1088.95	1067.35	1408.89	1188.4	110.424		857.036	868.901	826.774	850.904	12.5416
2115.76	2044.94	1570.71	9.15416	1910.47	171.106		1260.45	1587.95	1755.94	1534.78	145.486		1101.88	1059.67	1417.36	1192.97	112.854		846.956	869.3	836.327	850.861	9.71668
2108.36	2048.66	1564.93	9.16432	1907.32	172.058		1253.76	1595.62	1765.81	1538.4	150.56		1088.5	1065.98	1428.17	1194.22	117.155		845.815	863.153	838.885	849.284	7.21714
2123.35	2051.59	1561.48	9.17448	1912.14	176.552		1257.17	1596.33	1769.28	1540.92	150.407		1092.38	1057.03	1438.81	1196.07	121.798		851.929	863.612	839.895	851.812	6.84676
2109.97	2049.64	1555.88	9.18464	1905.16	175.508		1248.81	1594.38	1771.76	1538.31	153.544		1078.88	1062.19	1449.31	1196.8	126.35		846.914	867.266	825.518	846.566	12.0529
2108.69	2054.26	1553.94	9.1948	1905.63	176.545		1246.93	1595.58	1780.26	1540.92	156.365		1072.3	1059.17	1449.42	1193.63	127.952		851.782	862.587	833.941	849.437	8.35212
2102.8	2052.07	1546.68	9.20496	1900.52	177.524		1233.46	1598.63	1774.41	1535.5	159.316		1072.09	1054.64	1438.81	1188.51	125.247		846.476	858.897	835.918	847.097	6.64073
2096.16	2061.46	1549.91	9.21512	1902.51	176.584		1237.49	1600.75	1787.6	1541.95	161.5		1078.26	1064.33	1443.67	1195.42	124.189		844.124	855.306	831.979	843.803	6.73584
2094.39	2064.04	1550.09	9.22528	1902.84	176.591		1223.14	1597.71	1782.32	1534.39	164.495		1067.13	1046.38	1439.84	1184.45	127.835		849.927	850.778	832.813	844.506	5.85166
2088.99	2066.24	1560.77	9.23544	1905.33	172.408		1212.83	1603.56	1793.15	1536.51	170.846		1055.76	1048.78	1442.82	1182.45	130.2		847.826	846.317	831.124	841.756	5.33365
2079.8	2078.49	1553.09	9.2456	1903.79	175.354		1218.65	1601.6	1796.45	1538.9	169.719		1056.88	1044.81	1442.3	1181.33	130.53		858.268	849.553	835.671	847.831	6.57979
2085.2	2076.4	1549.55	9.25576	1903.71	177.103		1227.02	1616.38	1794.92	1546.11	167.663		1046.99	1045.81	1444.86	1179.22	132.818		858.044	843.229	823.927	841.733	9.87708
2072.89	2086.09	1534.46	9.26592	1897.81	181.717		1216.59	1614.08	1792.47	1541.05	170.206		1052.96	1038.48	1429.04	1173.49	127.843		858.524	845.042	829.748	844.438	8.3124
2076.41	2078.69	1538.28	9.27608	1897.79	179.758		1214.65	1617.8	1802.4	1544.95	173.534		1048.01	1034.82	1420.87	1167.9	126.543		871.331	843.537	830.746	848.538	11.9797
2070.26	2076.98	1544.21	9.28624	1897.15	176.48		1203.7	1618.84	1827.45	1550	183.322		1039.81	1037.81	1410.13	1162.58	123.774		869.151	841.497	835.497	848.715	10.3638
2066.19	2076.25	1543.43	9.2964	1895.29	175.952		1206.27	1618.5	1830.32	1551.7	183.219		1043.03	1032.81	1399.89	1158.58	120.694		872.518	853.128	840.465	855.37	9.32058
2065.53	2072.83	1550.67	9.30656	1896.34	172.849		1213.08	1617.81	1837.77	1556.22	182.943		1029.99	1037	1390.38	1152.46	118.977		862.589	851.845	838.811	851.082	6.87472
2064.49	2072.35	1555.68	9.31672	1897.51	170.93		1204.77	1611.35	1852.14	1556.08	188.912		1041.87	1037.71	1388.26	1155.94	116.163		874.455	859.551	842.071	858.692	9.35831
2057.99	2078.18	1557.94	9.32688	1898.04	170.147		1197.7	1613.18	1852.32	1554.4	191.243		1043.69	1037.21	1385.76	1155.56	115.119		868.348	855.562	832.765	852.225	10.4066
2055.29	2070.69	1556.88	9.33704	1894.29	168.763		1192.33	1605.18	1848.48	1548.67	191.51		1042.09	1046.03	1384.45	1157.52	113.469		866.581	860.711	828.117	851.803	11.9636
2046.86	2067.2	1556.6	9.3472	1890.22	166.913		1191.11	1597.71	1854.47	1547.76	193.119		1039.36	1035.12	1382.83	1152.43	115.203		870.556	864.329	820.939	851.941	15.605
2043.98	2062.95	1556.94	9.35736	1887.96	165.599		1193.11	1593.7	1855.51	1547.44	192.612		1039.74	1039.61	1380.67	1153.34	113.666		859.916	866.924	828.151	851.664	11.9291
2041.73	2064.36	1553.7	9.36752	1886.6	166.577		1194.16	1602.6	1867.96	1554.91	195.967		1040.46	1038.59	1393.63	1157.56	118.038		871.839	864.864	816.465	851.056	17.4123
2034.39	2060.47	1557.79	9.37768	1884.22	163.387		1190.41	1597.15	1869.04	1552.2	197.189		1023.99	1036.43	1392.82	1151.08	120.923		858.275	856.107	817.329	843.904	13.3021
2021.77	2063.87	1561.2	9.38784	1882.28	161		1180.87	1595.81	1860.25	1545.64	197.718		1025.43	1044.15	1380.61	1150.06	115.399		860.497	854.122	820.688	845.102	12.3451
2028.64	2070.87	1559.09	9.398	1886.2	164.009		1180.81	1596.57	1848.28	1541.89	194.611		1030.69	1033.48	1381.79	1148.65	116.569		861.597	857.763	809.426	842.929	16.7879
2015.42	2067.76	1564.22	9.40816	1882.47	159.84		1186.32	1593.79	1845.56	1541.89	192.068		1019.71	1030.28	1385.32	1145.1	120.146		863.426	855.616	816.912	845.318	14.3808
2020.26	2063.48	1566.49	9.41832	1883.41	158.952		1185.17	1601.91	1838.74	1541.94	191.036		1017.27	1027.94	1379.17	1141.46	118.896		859.413	858.53	812.86	843.601	15.3726
2010.02	2063.32	1565.47	9.42848	1879.6	157.817		1184.89	1602.84	1834.54	1540.76	190.086		1029.86	1017.31	1385.96	1144.38	120.846		869.103	846.918	828.826	848.282	11.647
2007.26	2058.97	1565.78	9.43864	1877.34	156.492		1184.77	1593.44	1832.29	1536.83	189.054		1013.03	1022.61	1367.75	1134.46	116.676		863.778	855.845	829.237	849.62	10.4456
2008.04	2065.92	1562.11	9.4488	1878.69	159.172		1188.96	1602.51	1822.92	1538.13	185.817		1014.73	1011.96	1364.54	1130.41	117.068		854.04	856.742	831.725	847.502	7.92713
2010.36	2059.36	1567.46	9.45896	1879.06	156.441		1185.41	1604.17	1831.91	1540.5	189.324		1017.45	1022.87	1371.6	1137.31	117.158		850.977	841.587	820.476	837.68	9.01898
2005.2	2061.58	1577.9	9.46912	1881.56	152.701		1187.24	1592.76	1827.15	1535.72	186.914		1026.01	1021.1	1365.61	1137.57	114.028		857.241	852.784	829.667	846.564	8.54591
2009.33	2062.52	1578.17	9.47928	1883.34	153.357		1173.41	1592.22	1819.18	1528.27	189.14		1023.02	1017.6	1380.46	1140.36	120.062		866.474	844.992	828.868	846.778	10.8926
2006.98	2061.78	1586.82	9.48944	1885.19	150.023		1174.67	1582.74	1816.12	1524.51	187.446		1035.23	1015.01	1392.7	1147.65	122.665		865.449	852.541	829.379	849.123	10.5518
2005.74	2068.93	1581.34	9.4996	1885.34	153.089		1183.91	1577.06	1814.82	1525.26	183.96		1025.59	1015.64	1402.48	1147.9	127.32		876.732	847.549	826.291	850.191	14.6208
2001.87	2059.23	1586.3	9.50976	1882.46	149.006		1185.57	1579.91	1820.97	1528.81	185.194		1016.12	1014.83	1402.91	1144.62	129.144		868.094	849.413	829.463	848.99	11.1538
1993.22	2058.88	1582.8	9.51992	1878.3	148.962		1168.14	1571.24	1825.33	1521.57	191.334		1025.13	1010.88	1424.38	1153.47	135.521		867.522	848.086	820.532	845.38	13.6322
1998.38	2062.19	1588.09	9.53008	1882.89	148.545		1176.29	1571.76	1821.28	1523.11	187.775		1020.01	1016.46	1421.96	1152.81	134.58		875.092	842.952	838.08	852.041	11.6108
2000.14	2060.58	1579.94	9.54024	1880.22	151.149		1161.19	1562.76	1828.99	1517.64	194.093		1033.65	1018.63	1427.58	1159.96	133.883		874.962	842.289	831.885	849.712	12.9773
1997.99	2059.45	1587.74	9.5504	1881.73	148.063		1171.98	1560.76	1824.54	1519.09	189.526		1042.77	1011.02	1447.96	1167.25	140.655		884.927	845.654	824.455	851.679	17.7148
2007.75	2057.74	1596.49	9.56056	1887.33	146.132		1159.2	1560.23	1829.95	1516.46	194.862		1034.98	1021.75	1454.58	1170.44	142.123		897.694	849.222	821.717	856.211	22.2093
2003.28	2065.16	1600.67	9.57072	1889.7	145.615		1173.77	1556.31	1821.29	1517.12	187.947		1031.3	1025.34	1446.28	1167.64	139.332		876.474	849.497	820.662	848.878	16.1145
2000.41	2067.21	1608.53	9.58088	1892.05	143.064		1172.39	1559.92	1834.43	1522.25	192.041		1028.63	1037.7	1443.14	1169.82	136.683		877.268	852.512	834.681	854.82	12.3479
2003.09	2064.5	1613.36	9.59104	1893.65	141.262		1178.1	1553.72	1833.56	1521.8	189.886		1037.91	1022.31	1444.35	1168.19	138.153		879.392	861.692	830.828	857.304	14.1899
1999.41	2056.98	1604.01	9.6012	1886.8	142.369		1169.44	1557.77	1830.91	1519.37	191.911		1027.68	1028.97	1438.16	1164.94	136.613		881.132	857.706	823.786	854.208	16.6465
2001.34	2065.93	1609.9	9.61136	1892.39	142.47		1173.37	1560.12	1836.24	1523.24	192.241		1035.57	1028.26	1432.04	1165.29	133.392		873.172	857.247	831.365	853.928	12.1822
1995.81	2062.86	1610.09	9.62152	1889.59	141.081		1178.76	1552.1	1838.21	1523.02	190.923		1039.61	1017.96	1417.48	1158.35	129.717		872.384	854.04	830.853	852.426	12.0161
1992.82	2068.32	1621.47	9.63168	1894.2	138.098		1179.34	1542.67	1826.35	1516.12	187.247		1045.51	1016.26	1421.36	1161.05	130.431		872.686	846.436	842.811	853.978	9.41252
1992.23	2056.87	1617.37	9.64184	1888.82	137.004		1180.06	1532.25	1830.86	1514.39	188.08		1037.09	1015.8	1405.68	1152.86	126.559		878.161	845.444	841.551	855.052	11.609
1991.23	2060.71	1618.31	9.652	1890.08	137.36		1188.49	1525.93	1829.73	1514.72	185.195		1036.37	1020.6	1411.96	1156.31	127.906		866.136	852.201	851.507	856.615	4.76488
1987.54	2065.52	1617.14	9.66216	1890.07	138.306		1182.74	1508.3	1820.92	1503.99	184.24		1031.18	1016.95	1406.35	1151.49	127.494		890.096	842.417	850.275	860.929	14.7587
1993.05	2067.35	1620.68	9.67232	1893.69	138.181		1187.54	1507.03	1814.3	1502.95	180.942		1033.63	1011.85	1408.8	1151.43	128.84		887.061	822.943	846.763	852.256	18.7119
1987.31	2061.6	1614.8	9.68248	1887.9	138.227		1184.1	1506.31	1807.62	1499.34	180.03		1040.78	1006.15	1390.45	1145.79	122.736		881.31	827	853.252	853.854	15.6808
1989.55	2060.73	1620.26	9.69264	1890.18	136.514		1194.2	1511.33	1812.06	1505.86	178.382		1033.76	994.811	1390.47	1139.68	125.9		881.826	834.229	853.585	856.547	13.8196
1998.58	2057.96	1621.26	9.7028	1892.6	136.748		1201.14	1499.24	1807.59	1502.66	175.075		1056.07	989.522	1381.11	1142.23	120.972		871.191	830.574	849.241	850.335	11.7379
1999.97	2053.84	1617.09	9.71296	1890.3	137.488		1196.51	1503.07	1811.77	1503.78	177.613		1040.43	985.981	1382.19	1136.2	123.995		876.675	822.046	860.296	853.006	16.1858
2011.58	2057.06	1608.44	9.72312	1892.36	142.567		1199.29	1499.02	1819.95	1506.09	179.205		1063.6	996.243	1372.01	1143.95	115.675		895.95	817.524	859.403	857.626	22.6571
2008.12	2057.89	1609.03	9.73328	1891.68	142.052		1193.02	1495.7	1818.34	1502.35	180.543		1055.55	988.841	1364.08	1136.15	115.576		889.774	807.585	865.692	854.35	24.3942
2016.56	2054.78	1618.14	9.74344	1896.5	139.614		1200.91	1495.11	1808.49	1501.5	175.424		1066.48	982.572	1368.54	1139.2	117.201		894.18	820.79	868.623	861.198	21.5087
2010.67	2052.96	1618.11	9.7536	1893.91	138.442		1195.03	1500.71	1808.35	1501.36	177.053		1056.91	979.229	1361.06	1132.4	116.507		889.006	806.673	864.91	853.53	24.4391
2018.05	2051.13	1609.3	9.76376	1892.83	142.084		1179.78	1481.17	1797.34	1486.1	178.292		1071.54	980.845	1375.39	1142.59	119.306		900.686	821.061	863.516	861.754	23.0026
2016.84	2055.28	1597.97	9.77392	1890.03	146.451		1188.44	1483.92	1805.48	1492.62	178.178		1061.53	966.4	1373.34	1133.76	122.899		899.69	823.279	861.094	861.354	22.0583
2025.28	2051.81	1598.55	9.78408	1891.88	146.865		1187.9	1469.32	1820.41	1492.54	182.957		1055.88	976.916	1363.08	1131.96	117.787		900.746	816.608	873.654	863.669	24.7963
2014.2	2054.9	1610.9	9.79424	1893.33	141.703		1182.31	1474.62	1815.04	1490.66	182.828		1053.11	972.354	1355.71	1127.06	116.679		898.818	816.717	866.289	860.608	23.8701
2016.65	2048.91	1602.64	9.8044	1889.4	143.681		1177.88	1479.52	1822.75	1493.39	186.286		1041.99	972.679	1346.65	1120.44	114.861		901.501	820.407	878.614	866.841	24.1386
2025.84	2052.65	1605.27	9.81456	1894.59	144.864		1183.86	1477.68	1811.08	1490.87	181.183		1050.66	982.656	1342.63	1125.32	110.417		907.298	823.088	869.608	866.665	24.3538
2022.1	2051.99	1611.13	9.82472	1895.07	142.231		1179.72	1484.86	1808.99	1491.19	181.684		1054.29	984.478	1336.22	1124.99	107.518		897.205	826.742	868.786	864.244	20.4673
2013.92	2051.07	1614.83	9.83488	1893.27	139.632		1180.28	1482.8	1794.53	1485.87	177.324		1067.2	979.996	1337.56	1128.25	107.638		897.434	831.727	871.822	866.994	19.121
2025.13	2056.89	1609.85	9.84504	1897.29	144.012		1181.68	1484.73	1799.32	1488.58	178.307		1065.51	976.637	1334.82	1125.66	107.683		904.273	835.457	870.541	870.09	19.8667
2015.87	2045.89	1607.67	9.8552	1889.81	141.337		1171.25	1489.85	1791.04	1484.05	178.941		1072.09	968.331	1326.35	1122.25	106.35		903.138	830.113	870.321	867.857	21.1165
2017.23	2053.69	1604.72	9.86536	1891.88	143.967		1164.09	1497.35	1792.94	1484.79	181.64		1073.3	976.541	1318.01	1122.62	101.612		891.27	822.895	864.356	859.507	19.8865
2007.24	2055.52	1615.05	9.87552	1892.6	139.474		1174	1493.77	1798.72	1488.83	180.357		1082.68	972.767	1317.21	1124.22	101.579		892.086	820.981	868.904	860.657	20.9363
1997.14	2056.52	1602.27	9.88568	1885.31	142.556		1163.47	1496.56	1800.4	1486.81	183.931		1076.18	969.463	1302.22	1115.96	98.0968		881.95	822.22	873.832	859.334	18.7044
1990.87	2054.24	1610.04	9.89584	1885.05	138.715		1154.52	1496.71	1806.67	1485.97	188.336		1077.78	973.583	1314.79	1122.05	100.954		884.847	820.025	877.621	860.831	20.5094
1983.74	2062.24	1610.24	9.906	1885.41	139.436		1156.55	1489.22	1815.74	1487.17	190.295		1067.49	968.807	1314.51	1116.94	102.813		893.226	814.495	859.899	855.873	22.8166
1983.39	2058.4	1609.07	9.91616	1883.62	138.972		1151.94	1488.51	1814.42	1484.95	191.249		1061.85	966.426	1304.49	1110.92	100.627		896.444	814.191	869.809	860.148	24.2308
1984.86	2066.25	1609.21	9.92632	1886.77	140.757		1158.49	1483.31	1810.54	1484.12	188.23		1060.27	970.243	1303.07	1111.19	99.3968		893.203	814.509	870.153	859.288	23.3575
1978.83	2070.16	1616.3	9.93648	1888.43	138.594		1157.95	1482.75	1814.63	1485.11	189.572		1052.7	971.321	1312.61	1112.21	102.918		905.964	803.107	866.052	858.374	29.9394
1990.98	2066.41	1619.24	9.94664	1892.21	138.21		1151.83	1476.25	1806.11	1478.07	188.877		1046.57	961.797	1287.99	1098.79	97.7164		889.683	811.212	870.702	857.199	23.6373
1996.54	2071.91	1622.11	9.9568	1896.85	139.086		1166.78	1474.82	1807.35	1482.98	184.964		1062.44	962.839	1282.55	1102.61	94.4517		896.226	810.931	870.927	859.361	25.2925
1996.77	2065.39	1625.15	9.96696	1895.77	136.752		1155.13	1478.63	1802.04	1478.6	186.747		1056.05	972.379	1278.93	1102.45	91.4864		894.589	808.434	876.491	859.838	26.2276
1988.73	2057.87	1620.91	9.97712	1889.17	135.607		1147.38	1474.75	1812.85	1478.33	192.112		1068.66	968.455	1275.46	1104.19	90.3887		888.539	811.061	870.864	856.821	23.4422
1983.82	2060.64	1614.13	9.98728	1886.2	137.831		1151.33	1475.87	1808.18	1478.46	189.62		1066.01	969.398	1270.37	1101.92	88.7189		878.205	810.491	877.268	855.321	22.4168
1986.8	2065.03	1618.52	9.99744	1890.12	137.662		1143.86	1467.41	1809.77	1473.68	192.256		1072.84	962.482	1269.94	1101.75	89.9262		880.373	807.721	888.088	858.727	25.6002
2000.24	2069.66	1613.35	10.0076	1894.42	141.955		1147.18	1473.7	1801.41	1474.1	188.862		1083.12	965.04	1278.54	1108.9	91.4139		881.182	813.216	889.841	861.413	24.2278
1995.09	2057.24	1621.44	10.0178	1891.26	136.095		1137.18	1478.27	1796.39	1470.61	190.337		1077.2	971.608	1263.08	1103.96	85.1993		893.128	816.176	884.983	864.762	24.4067
1989.87	2068.57	1627.43	10.0279	1895.29	135.843		1136.28	1474.91	1785.24	1465.47	187.399		1076.06	959.719	1257.7	1097.83	86.706		899.243	810.69	884.765	864.899	27.425
1987.76	2064.55	1626.35	10.0381	1892.89	135.099		1141.1	1470.32	1780.55	1463.99	184.619		1081.24	956.006	1252.36	1096.53	85.8909		893.455	816.975	900.122	870.184	26.674
1979.51	2064.94	1638.3	10.0482	1894.25	130.329		1133.04	1488.78	1787.38	1469.73	189.129		1084.39	959.908	1252.78	1099.03	84.8609		899.765	814.887	894.692	869.781	27.4862
1976.98	2061.66	1637.29	10.0584	1891.98	129.668		1135.96	1489.97	1787.19	1471.04	188.234		1081.55	965.348	1236.89	1094.59	78.6575		894.474	808.807	904.79	869.357	30.4211
1985.45	2065.94	1629.22	10.0686	1893.54	134.185		1143.71	1488.58	1787.05	1473.11	185.877		1088.73	957.897	1238.57	1095.07	81.0858		885.065	797.788	905.849	862.901	33.1046
1986.08	2044.72	1635.9	10.0787	1888.9	127.629		1143.47	1480.47	1783.52	1469.16	184.853		1086.92	963.342	1223.06	1091.11	75.0036		884.774	799.497	918.92	867.73	35.5121
1990.07	2044.85	1635.18	10.0889	1890.03	128.403		1139.53	1482.31	1771.31	1464.38	182.602		1085.83	970.132	1221.42	1092.46	72.6166		892.493	795.818	912.47	866.927	36.0192
2000.97	2036.31	1639.04	10.099	1892.11	126.945		1141.35	1475.89	1761.31	1459.51	179.153		1084.11	968.91	1221.67	1091.56	73.0603		901.212	786.906	915.767	867.962	40.7451
2005.95	2036.81	1637.45	10.1092	1893.4	128.286		1152.2	1473.46	1750.66	1458.77	172.916		1076.87	971.535	1212.53	1086.98	69.7532		889.568	794.096	919.562	867.742	37.8273
2005.98	2040.06	1633.96	10.1194	1893.33	130.059		1150.12	1470.18	1747.14	1455.82	172.494		1072.26	975.243	1199.34	1082.28	64.8863		892.623	799.994	917.805	870.141	35.8188
2004.29	2038.19	1623.91	10.1295	1888.8	132.803		1155.7	1477.85	1736.98	1456.84	168.128		1074.8	988.044	1183.63	1082.16	56.5796		882.612	802.549	915.348	866.836	33.504
2008.72	2037.97	1631.53	10.1397	1892.74	130.876		1152.34	1479.02	1744.41	1458.59	171.22		1070.03	983.633	1189.91	1081.19	59.8068		878.256	801.13	915.912	865.099	33.7814
2007.65	2040.58	1625.8	10.1498	1891.34	133.113		1150.85	1477.23	1738.54	1455.54	169.998		1060.55	989.174	1192.04	1080.59	59.4139		881.151	808.975	891.199	860.442	25.8963
2009.15	2038.08	1632.13	10.16	1893.12	130.76		1144.93	1472.96	1732.95	1450.28	170.124		1061.45	980.969	1192.5	1078.31	61.6436		886.023	817.478	884.122	862.541	22.5382
2015.77	2037.65	1630.63	10.1702	1894.68	132.175		1143.85	1480.92	1730.84	1451.87	170.07		1061.71	979.723	1193.67	1078.37	62.3212		882.792	808.568	886.874	859.411	25.449
2013.58	2038.87	1633.04	10.1803	1895.16	131.265		1135	1477.9	1734.28	1449.06	173.598		1058.29	985.268	1197.11	1080.22	62.1295		890.065	809.845	883.933	861.281	25.7788
2015.06	2036.06	1643.64	10.1905	1898.25	127.45		1136.32	1479.29	1732.6	1449.4	172.78		1043.19	983.396	1197.22	1074.6	63.6916		893.239	811.17	885.243	863.217	26.1258
2022.7	2035.61	1651.96	10.2006	1903.42	125.785		1139.99	1476.63	1714.46	1443.69	166.651		1050.15	981.686	1190.34	1074.06	61.409		880.013	816.306	877.461	857.927	20.8234
2027.88	2027.3	1653.85	10.2108	1903.01	124.581		1135.17	1479.02	1721.65	1445.28	170.142		1046.07	974.635	1195.04	1071.91	64.9233		874.096	820.746	869.08	854.641	17.0091
2021.97	2032.11	1644.21	10.221	1899.43	127.641		1126.61	1479.25	1730.33	1445.4	175.097		1065.11	983.977	1196.02	1081.7	61.7722		881.597	818.801	872.53	857.643	19.5964
2028.56	2025.74	1650.77	10.2311	1901.69	125.461		1128.25	1478.14	1729.84	1445.41	174.432		1057.88	985.675	1203.06	1082.2	63.9212		887.203	815.658	864.031	855.631	21.076
2033.88	2034.62	1648.08	10.2413	1905.53	128.723		1128.83	1482.88	1744.49	1452.07	178.392		1056.85	983.841	1205.82	1082.17	65.3187		879.87	805.885	864.994	850.25	22.5942
2040.57	2035.86	1646.68	10.2514	1907.7	130.52		1128.97	1489.58	1728.65	1449.07	174.295		1067.1	991.885	1196.44	1085.14	59.735		878.027	815.291	867.742	853.687	19.4261
2027.54	2039.49	1646.51	10.2616	1904.51	129.045		1133.19	1489.44	1718.25	1446.96	170.221		1063.06	980.964	1211.1	1085.04	67.3377		887.432	811.191	870.208	856.277	23.0848
2036.75	2048.71	1638.34	10.2718	1907.93	134.84		1131.13	1495.59	1722.55	1449.76	172.259		1072.55	989.436	1208.02	1090	63.7013		878.302	812.308	867.824	852.811	20.4763
2036.2	2050.01	1653.55	10.2819	1913.25	129.916		1135.3	1499.39	1714.73	1449.81	169.093		1068.74	992.826	1213.62	1091.73	64.7663		874.273	810.891	874.648	853.271	21.1901
2040.37	2049.7	1651.26	10.2921	1913.77	131.286		1137.19	1497.51	1708.15	1447.62	166.697		1086.34	981.507	1204.87	1090.9	64.5192		883.423	813.82	864.866	854.036	20.8095
2041.98	2044.79	1663.89	10.3022	1916.89	126.501		1130.4	1498.06	1714.83	1447.76	170.574		1077.89	992.046	1215.96	1095.3	65.2229		881.774	808.606	871.809	854.063	22.9098
2043.96	2046.66	1671.2	10.3124	1920.61	124.705		1132.06	1502.31	1711.34	1448.57	169.37		1090.13	992.872	1210.5	1097.83	62.941		880.31	793.006	864.715	846.01	26.8818
2049.34	2049.29	1673.85	10.3226	1924.16	125.156		1143.66	1499.29	1711.23	1451.39	165.583		1085.15	992.12	1215.25	1097.51	64.7088		878.801	800.486	861.499	846.929	23.7524
2052.3	2043.02	1683.54	10.3327	1926.28	121.403		1136.89	1504.07	1703.93	1448.3	166.049		1076.78	995.321	1212.3	1094.8	63.2805		883.094	806.092	869.294	852.827	23.7045
2050.69	2046.27	1680	10.3429	1925.65	122.831		1136.29	1498.94	1687.07	1440.76	161.635		1085.22	990.52	1213.67	1096.47	64.6627		881.602	791.56	862.373	845.178	27.3778
2043.53	2038.49	1677.76	10.353	1919.92	121.092		1153.82	1488.74	1694.91	1445.82	157.666		1074.13	1000.05	1206.45	1093.55	60.3683		886.841	804.281	857.774	849.632	24.1782
2041.49	2039.18	1681.26	10.3632	1920.65	119.695		1148.62	1492.63	1680.94	1440.73	155.844		1079.47	1000.33	1199.82	1093.21	57.9961		876.52	797.581	862.226	845.442	24.2838
2037.5	2041.14	1684.37	10.3734	1921.01	118.323		1158.29	1493.59	1677.27	1443.05	151.932		1086.39	996.052	1185.77	1089.41	54.7879		880.528	799.268	857.962	845.919	24.2182
2033.74	2041.26	1677.83	10.3835	1917.61	119.908		1157.32	1491.72	1677.01	1442.02	152.066		1081.9	992.172	1171.8	1081.96	51.8533		889.518	800.618	866.887	852.341	26.6739
2039.1	2040.93	1694.1	10.3937	1924.71	115.306		1166.68	1483.54	1683.92	1444.71	150.573		1079.11	994.683	1149.41	1074.4	44.7292		883.629	806.455	855.377	848.487	22.543
2047.63	2036.35	1698.56	10.4038	1927.51	114.522		1165.23	1483.1	1700.07	1449.46	155.306		1084.99	994.071	1136.79	1071.95	41.7118		880.417	810.247	853.507	848.057	20.4388
2042.72	2034.18	1700.2	10.414	1925.7	112.776		1164.14	1476.72	1698.39	1446.42	154.965		1072.02	1002.61	1132.25	1068.96	37.4543		890.069	817.084	862.799	856.651	21.292
2042.08	2044.06	1702.62	10.4242	1929.59	113.483		1159.57	1474.83	1702.76	1445.72	157.479		1079.53	997.654	1120.78	1065.99	36.1837		881.692	817.197	859.342	852.744	18.9082
2048.39	2039.74	1706.6	10.4343	1931.58	112.516		1165.18	1470.62	1712.84	1449.55	158.448		1074.04	990.748	1118.26	1061.01	37.3799		876.082	823.388	852.22	850.563	15.234
2052.38	2045.97	1706	10.4445	1934.78	114.407		1170.18	1466.84	1702.03	1446.35	153.872		1062.51	996.182	1115.73	1058.14	34.5807		888.031	814.386	849.931	850.783	21.2637
2062.17	2043.68	1705.19	10.4546	1937.02	116.033		1165.21	1466.62	1694.97	1442.27	153.413		1081.2	992.189	1123.88	1065.76	38.7914		878.78	814.493	849.082	847.452	18.576
2059.37	2046.56	1719.09	10.4648	1941.67	111.353		1173.55	1450.99	1701.62	1442.05	152.509		1067.52	979.499	1119.49	1055.5	40.8573		889.658	823.973	847.566	853.732	19.2107
2064.13	2049.16	1708.46	10.475	1940.58	116.141		1164.54	1459.52	1700.93	1441.66	155.102		1073.89	984.275	1126.19	1061.45	41.4363		897.461	816.302	840.897	851.553	24.0268
2074.22	2047.37	1698.47	10.4851	1940.02	121.023		1163.85	1455.66	1701.1	1440.2	155.283		1071.65	978.208	1123.87	1057.91	42.6054		888.602	826.472	838.013	851.029	19.0796
2061.52	2043.29	1696.07	10.4953	1933.63	118.896		1173.52	1462.56	1699.17	1445.08	151.995		1067.89	984.191	1113.05	1055.04	37.748		881.189	817.675	847.096	848.653	18.3514
2060.44	2046.28	1679.85	10.5054	1928.85	124.571		1182.62	1457.15	1694.26	1444.68	147.831		1069.54	992.256	1120.72	1060.84	37.3378		897.191	817.488	841.92	852.2	23.5754
2058.6	2045.73	1677.96	10.5156	1927.43	124.79		1180.53	1456.06	1696.93	1444.5	149.185		1067.88	993.432	1113.7	1058.33	35.0435		894.662	819.008	855.786	856.485	21.8422
2061.28	2043.47	1684.67	10.5258	1929.81	122.675		1174.51	1459.78	1694.63	1442.97	150.379		1044.13	988.954	1120.2	1051.09	38.0476		905.319	818.566	850.857	858.247	25.3146
2070.03	2035.56	1682.93	10.5359	1929.51	123.687		1176.63	1464.83	1699.13	1446.87	151.1		1068.02	995.323	1114.13	1059.16	34.5821		906.405	810.662	850.375	855.814	27.7721
2077.81	2034.57	1682.21	10.5461	1931.53	125.282		1177.45	1453.12	1693	1441.19	148.944		1065.37	997.069	1121.97	1061.47	36.1083		905.094	823.541	853.187	860.607	23.8329
2068.79	2038.16	1685.51	10.5562	1930.82	122.975		1174.59	1452.32	1689.83	1438.91	148.886		1077.94	1002.33	1113.54	1064.6	32.7882		911.612	813.604	853.876	859.697	28.4418
2075.08	2038.57	1685.33	10.5664	1932.99	124.28		1178.82	1441.86	1680.62	1433.77	144.913		1060.81	1008.68	1104.47	1057.99	27.6884		907.895	794.841	856.094	852.943	32.6739
2080.67	2031.86	1681.72	10.5766	1931.42	125.639		1175.41	1433.11	1687.77	1432.1	147.904		1060.37	1000.35	1090.07	1050.26	26.3861		906.166	802.145	848.841	852.384	30.0805
2084.93	2035.59	1678.74	10.5867	1933.09	127.97		1180.3	1441.73	1693.42	1438.48	148.135		1050.58	1000.07	1088.83	1046.49	25.7027		912.709	786.862	844.824	848.132	36.3665
2083.52	2036.6	1670.56	10.5969	1930.23	130.539		1172.37	1445.07	1694.7	1437.38	150.832		1059.93	996.109	1084.23	1046.76	26.2775		899.029	788.811	845.704	844.515	31.8228
2091.79	2024.08	1680	10.607	1931.96	127.486		1175.67	1443.19	1690.11	1436.32	148.545		1072.52	999.386	1077.07	1049.66	25.1715		907.65	793.778	855.694	852.374	32.9139
2090.83	2022.35	1681.09	10.6172	1931.43	126.719		1179.86	1443.07	1687.11	1436.68	146.465		1061.1	998.593	1063.29	1040.99	21.2093		908.099	800.155	850.243	852.832	31.1876
2102.2	2029.01	1679.25	10.6274	1936.82	130.506		1191.56	1452.41	1689.54	1444.5	143.811		1066.33	995	1061.33	1040.89	22.9885		903.662	806.031	853.275	854.323	28.1885
2111.74	2027.32	1686.24	10.6375	1941.77	130.067		1191.42	1446.72	1681.94	1440.03	141.64		1071	985.105	1058.45	1038.19	26.7863		909.247	809.015	845.44	854.567	29.2922
2110.16	2020.86	1691.34	10.6477	1940.79	127.362		1191.49	1449.19	1685.43	1442.03	142.633		1067.71	986.78	1060.17	1038.22	25.8124		899.602	813.323	844.6	852.508	25.2185
2119.33	2029.96	1697.63	10.6578	1948.97	128.293		1199.32	1447.04	1686.61	1444.32	140.676		1065.14	987.954	1064.81	1039.3	25.6733		905.241	813.153	845.176	854.523	26.9912
2126.95	2022.67	1683.63	10.668	1944.42	133.822		1199.52	1449.06	1692.7	1447.09	142.372		1062.18	991.702	1058.44	1037.44	22.8952		904.996	815.79	838.572	853.119	26.7591
2132.98	2029.4	1688.9	10.6782	1950.43	134.139		1192.22	1443.9	1678.64	1438.25	140.445		1069.72	978.122	1060.65	1036.16	29.1394		901.373	820.367	834.421	852.054	24.9912
2128.94	2030.65	1690.85	10.6883	1950.15	132.718		1204.43	1445.38	1678.91	1442.91	136.977		1067.69	965.497	1057.19	1030.13	32.4562		897.629	812.629	832.13	847.463	25.7071
2136.35	2029.81	1693.76	10.6985	1953.3	133.369		1204.51	1452.3	1655.58	1437.47	130.424		1071.54	967.461	1058.71	1032.57	32.7646		906.725	823.342	838.31	856.126	25.666
2144.82	2039.85	1695.61	10.7086	1960.1	135.67		1188.62	1444.69	1647.41	1426.91	132.74		1078.49	965.134	1058.8	1034.14	34.9673		905.27	813.373	828.35	848.998	28.4664
2150.14	2032.36	1700.16	10.7188	1960.89	134.726		1202.04	1449.12	1644.25	1431.81	127.949		1072.78	968.04	1056.2	1032.34	32.5039		905.713	809.449	819.639	844.934	30.5317
2143.45	2034.14	1712.38	10.729	1963.32	129.38		1195.65	1453.04	1631.47	1426.72	126.498		1085.44	959.44	1056.1	1033.66	38.0639		915.906	805.178	819.059	846.714	34.8271
2139.58	2024.61	1708.59	10.7391	1957.59	128.849		1202	1450.52	1623.63	1425.39	122.36		1083.98	962.05	1054.51	1033.51	36.7308		909.755	812.027	816.308	846.03	31.8865
2124.14	2026.29	1720.33	10.7493	1956.92	121.62		1209.96	1443.91	1616.8	1423.55	117.885		1079.13	959.432	1061.84	1033.47	37.3524		892.099	801.182	823.736	839.006	27.3334
2116.54	2023.54	1726.79	10.7594	1955.62	117.525		1208.9	1449.84	1618.57	1425.77	118.873		1073.71	956.958	1060.87	1030.52	36.9649		890.99	790.153	809.449	830.197	30.9025
2114.88	2021.08	1712.1	10.7696	1949.35	121.677		1210.92	1453.42	1630.53	1431.62	121.619		1063.56	955.247	1064.53	1027.78	36.2667		883.023	786.577	817.574	829.058	28.4275
2115.81	2011.12	1709.96	10.7798	1945.63	121.646		1218.4	1452.89	1632.4	1434.57	119.863		1069.62	955.696	1062.92	1029.41	36.9091		885.317	786.809	814.933	829.02	29.2961
2111.85	2009.47	1712.65	10.7899	1944.65	119.71		1227.08	1456.03	1636.56	1439.89	118.482		1082.02	955.732	1069.98	1035.91	40.2398		897.426	779.935	819.608	832.323	34.5074
2110.73	2005.11	1709.3	10.8001	1941.71	120.141		1231.97	1467.87	1640.74	1446.86	118.47		1066.35	960.405	1078.96	1035.24	37.5936		894.371	771.876	813.803	826.683	35.9429
2117.2	1995.12	1705.94	10.8102	1939.42	121.943		1222.95	1471.42	1642.09	1445.49	121.69		1070.63	954.964	1084.24	1036.61	41.0113		884.185	770.002	819.096	824.428	33.0694
2122.88	2003.47	1709.43	10.8204	1945.26	122.851		1240.54	1467.52	1638.14	1448.73	115.162		1064.56	953.543	1080.69	1032.93	39.9672		882.851	779.224	812.398	824.824	30.553
2123.64	1993.63	1717.9	10.8306	1945.06	119.618		1244.11	1467.69	1625	1445.6	110.509		1067.65	955.966	1079.01	1034.21	39.2575		880.912	772.421	809.444	820.926	31.8405
2125.86	1992.11	1713.52	10.8407	1943.83	121.455		1243.38	1466.38	1621.2	1443.65	109.657		1069.64	959.889	1084.91	1038.15	39.3758		888.04	764.792	812.143	821.658	35.8953
2117.95	2006.87	1716.63	10.8509	1947.15	119.638		1239.12	1464.65	1610.08	1437.95	107.916		1072.34	956.566	1074.67	1034.52	38.9853		898.503	763.704	821.373	827.86	39.0481
2131.91	2000.98	1707.9	10.861	1946.93	125.348		1238.16	1473.24	1609.51	1440.3	108.456		1074.44	954.409	1086.37	1038.4	42.1381		886.509	774.323	816.566	825.799	32.7127
2135.65	2003.24	1713.11	10.8712	1950.67	124.777		1235.5	1469.47	1600.84	1435.27	106.843		1071.22	949.132	1074.96	1031.77	41.3344		898.042	771.65	793.805	821.166	38.9666
2136.39	2016.98	1712.81	10.8814	1955.39	126.095		1234.89	1468.83	1601.47	1435.07	107.159		1074.42	950.335	1094.62	1039.79	45.1066		895.971	778.157	788.69	820.939	37.6389
2147.1	2018.33	1712.5	10.8915	1959.31	128.882		1225.83	1472.31	1602.92	1433.69	110.557		1070.34	945.602	1091.44	1035.79	45.5047		888.87	771.522	784.436	814.943	37.1512
2151.24	2022.49	1710.5	10.9017	1961.41	130.843		1229.23	1474.69	1589.82	1431.25	106.334		1087.82	947.264	1098.26	1044.45	48.686		898.052	766.709	792.023	818.928	40.2312
2159.46	2021.4	1723.32	10.9118	1968.06	128.699		1225.46	1466.43	1584.53	1425.47	105.659		1075.99	944.78	1098.86	1039.88	48.0054		903.252	772.975	782.474	819.567	41.9323
2161.66	2018.48	1720.57	10.922	1966.9	129.92		1226.26	1464.48	1581.33	1424.02	104.477		1079.39	942.551	1093.89	1038.61	48.2112		904.199	764.442	781.518	816.72	44.0166
2155.51	2016.18	1732.4	10.9322	1968.03	124.49		1229.48	1465.53	1585.88	1426.96	104.675		1078.59	941.977	1081.56	1034.04	46.0415		888.751	771.35	796.438	818.846	35.6948
2165.93	2021.63	1733.04	10.9423	1973.53	127.258		1228.38	1463.44	1593.75	1428.52	106.907		1089.82	946.034	1077.4	1037.75	45.999		902.046	763.591	795.432	820.356	41.8663
2168.79	2024.43	1735.91	10.9525	1976.38	127.251		1226.84	1471.62	1595.59	1431.35	108.337		1098.45	945.369	1074.37	1039.4	47.5246		907.073	763.987	795.954	822.338	43.3608
2165.21	2026.96	1737.82	10.9626	1976.66	125.914		1237.42	1469.73	1599.55	1435.56	105.925		1087.02	951.208	1076.49	1038.24	43.622		902.57	766.103	782.65	817.108	42.9973
2167.79	2029.28	1738.77	10.9728	1978.61	126.411		1229.79	1470.12	1600.53	1433.48	108.58		1085.55	950.681	1070.75	1035.66	42.7031		899.021	756.304	784.084	813.136	43.6847
2161.89	2024.2	1745.24	10.983	1977.11	122.559		1240.6	1475.81	1595.92	1437.44	104.35		1089.98	953.556	1065.46	1036.33	41.9893		899.117	762.096	788.423	816.545	41.9795
2164.9	2029.2	1742.78	10.9931	1978.96	124.416		1232.86	1475.7	1593.02	1433.86	106.052		1083.63	957.807	1073.71	1038.38	40.3887		889.21	755.625	782.558	809.131	40.7874
2165.32	2029.94	1745.05	11.0033	1980.1	123.855		1238.06	1474.7	1603.96	1438.91	107.131		1084.2	958.832	1059.15	1034.06	38.3028		883.522	754.331	789.998	809.284	38.5207
2180.28	2038.98	1748.86	11.0134	1989.37	126.985		1246.39	1482.28	1595.78	1441.48	102.903		1085.66	959.367	1060.01	1035.01	38.5406		902.249	756.52	786.12	814.963	44.4716
2179.86	2040.15	1739.11	11.0236	1986.38	130.044		1254.03	1475.96	1601.45	1443.81	101.57		1089.76	954.182	1039.29	1027.74	39.5612		901.65	749.698	798.646	816.665	44.7804
2186.96	2029.23	1734.72	11.0338	1983.64	132.525		1253.41	1470.49	1602.8	1442.23	101.844		1084.08	952.652	1046.73	1027.82	39.1013		898.574	759.421	793.046	817.014	41.9195
2192.94	2035.1	1743.65	11.0439	1990.56	131.599		1256.57	1470	1590.68	1439.09	97.68		1093.82	961.338	1037.52	1030.89	38.3871		910.809	759.21	784.809	818.276	46.8529
2194.94	2030.65	1747.99	11.0541	1991.19	130.523		1266.88	1463.67	1603.48	1444.68	97.6292		1087.76	958.69	1055.1	1033.85	38.7442		909.073	763.459	799.864	824.132	43.7514
2199.91	2037.49	1740.34	11.0642	1992.58	134.554		1257.81	1470.77	1592.59	1440.39	97.8302		1076.1	955.836	1043.17	1025.03	35.8814		898.157	762.765	798.922	819.948	40.4735
2203.44	2038.43	1748.06	11.0744	1996.64	133.109		1257.6	1475.22	1593.57	1442.13	98.386		1077.25	957.799	1043.21	1026.09	35.5304		908.298	760.897	791.147	820.114	44.9484
2206.69	2038.57	1740.73	11.0846	1995.33	136.238		1262.65	1479.81	1577.35	1439.93	93.0083		1084	953.474	1044.7	1027.39	38.6614		896.692	768.185	782.715	815.864	40.6311
2222.33	2039.55	1755.9	11.0947	2005.93	135.693		1269.45	1474.55	1580.64	1441.54	91.3364		1068.75	951.208	1045.15	1021.7	35.9007		888.549	763.96	788.229	813.579	38.1339
2223.66	2040.43	1757.22	11.1049	2007.1	135.675		1256.92	1471.81	1571.13	1433.29	92.7287		1068.76	956.13	1037.1	1020.66	33.5361		907.281	769.631	780.312	819.075	44.2108
2236.83	2047.91	1752.38	11.115	2012.37	140.972		1257.23	1461.45	1565.03	1427.91	90.4233		1069.78	964.914	1049.41	1028.04	32.1042		904.692	767.055	786.321	819.356	43.0289
2239.05	2053.41	1761.84	11.1252	2018.1	138.885		1260.47	1468.81	1563.15	1430.81	89.4167		1086.95	958.254	1046.66	1030.62	38.0065		902.83	768.017	783.061	817.969	42.652
2247.17	2051.09	1762.29	11.1354	2020.18	140.824		1252.71	1468.51	1558.05	1426.42	90.6201		1084.95	952.409	1040.63	1026	38.9543		912.212	764.346	788.044	821.534	45.8522
2242.98	2050.06	1748.48	11.1455	2013.84	143.894		1250.22	1476.03	1556.97	1427.74	91.7837		1083.97	966.514	1050.2	1033.56	34.913		912.717	769.187	787.738	823.214	45.0708
2242.76	2058.41	1742.05	11.1557	2014.41	146.207		1249.3	1484.04	1561.29	1431.54	93.8086		1089.54	960.899	1041.3	1030.58	37.521		901.145	771.256	781.562	817.988	41.685
2258.54	2050.24	1745.68	11.1658	2018.15	148.917		1254.81	1494.23	1573.48	1440.84	95.7885		1092.35	959.633	1035.5	1029.16	38.4441		916.214	772.398	775.201	821.271	47.4784
2251.69	2059.65	1746.3	11.176	2019.21	147.288		1259.56	1492.1	1575.06	1442.24	94.4286		1100.59	967.359	1050.78	1039.57	38.8658		913.291	770.564	781.231	821.695	45.9012
2261.11	2053.58	1754.72	11.1862	2023.14	146.974		1256.04	1494.6	1572.63	1441.09	95.2281		1094.41	975.237	1053.41	1041.02	34.9552		906.927	775.325	775.807	819.353	43.7872
2259.72	2057.96	1748.54	11.1963	2022.08	148.651		1259.04	1491.78	1571.23	1440.69	93.6733		1101	979.574	1048.21	1042.93	35.1509		918.369	776.231	772.067	822.222	48.0884
2264.19	2049.24	1761.75	11.2065	2025.06	145.547		1263.95	1494.16	1562.03	1440.05	90.2002		1104.22	981.189	1045.81	1043.74	35.531		912.12	781.742	769.801	821.221	45.58
2264.95	2050.76	1757.3	11.2166	2024.34	147.141		1259.35	1478.71	1562.57	1433.55	90.398		1115.04	988.606	1036.83	1046.83	36.8375		915.354	778.815	772.39	822.186	46.6207
2278.11	2052.27	1764.26	11.2268	2031.55	148.696		1277.32	1482.35	1563.23	1440.97	85.0887		1121.11	985.694	1042.64	1049.81	39.2546		920.111	780.241	773.044	824.465	47.8679
2280.72	2048.09	1767.98	11.237	2032.27	148.227		1280.53	1488.68	1556.31	1441.84	82.9852		1118.24	985.738	1043.02	1049	38.3683		926.914	778.094	779.09	828.033	49.4415
2288.99	2050.58	1770.84	11.2471	2036.8	149.736		1288.43	1493.23	1560.83	1447.5	81.8929		1121.78	992.126	1035.08	1049.66	38.1327		920.811	773.168	767.331	820.437	50.2154
2302.53	2042.12	1766.64	11.2573	2037.1	154.72		1279.54	1490.77	1555.98	1442.09	83.4308		1113.81	989.34	1028.8	1043.98	36.7256		912.145	775.126	764.354	817.208	47.5701
2304.57	2061.34	1773.93	11.2674	2046.61	153.361		1279.9	1494.03	1567.95	1447.29	86.3741		1132.07	994.046	1031.07	1052.4	41.2449		925.103	770.96	781.413	825.825	49.7305
2313.87	2057.13	1773.89	11.2776	2048.3	155.94		1284.21	1492.8	1578.83	1451.95	87.4675		1124.07	1000.71	1032.72	1052.5	36.9583		923.656	764.346	784.189	824.064	50.1245
2325.1	2058.59	1774.46	11.2878	2052.72	158.982		1285.56	1497.86	1558.52	1447.31	82.7493		1135.46	990.769	1034.6	1053.61	42.8382		931.941	773.021	780.344	828.435	51.796
2336.44	2052.8	1779.95	11.2979	2056.4	160.653		1285.82	1495.07	1560.34	1447.08	82.8016		1119.23	990.979	1040.21	1050.14	37.3557		936.061	758.426	798.996	831.161	53.7416
2347.31	2054.69	1770.66	11.3081	2057.55	166.472		1286.55	1500.11	1544.83	1443.83	79.691		1134.77	1000.35	1046.52	1060.55	39.4335		936.7	773.574	779.294	829.856	53.4475
2362.09	2058.69	1778.54	11.3182	2066.44	168.501		1292.85	1495.61	1549.39	1445.95	78.1074		1131.44	1005.7	1049.82	1062.32	36.8336		936.564	767.22	796.071	833.285	52.3068
2372.3	2059.85	1776.3	11.3284	2069.49	172.118		1284.9	1500.37	1549.06	1444.78	81.1625		1131.19	1005.59	1055.23	1064	36.5233		953.66	780.453	801.547	845.22	54.5609
2387.4	2061.66	1777.26	11.3386	2075.44	176.267		1294.9	1494.4	1546.56	1445.28	76.6851		1131.67	1005.35	1058.98	1065.33	36.6044		951.465	770.891	807.625	843.327	55.0991
2387.98	2059.11	1776.57	11.3487	2074.55	176.669		1306.88	1503.28	1546.41	1452.19	73.7135		1136.02	1003.48	1066.98	1068.82	38.2718		950.13	764.43	799.235	837.932	56.9918
2406.76	2069.19	1782.18	11.3589	2086.04	180.498		1298.42	1497.54	1548.02	1447.99	76.1923		1138.02	1010.05	1064.1	1070.72	37.0869		949.403	761.377	799.283	836.688	57.4102
2415.91	2068.63	1776.16	11.369	2086.9	184.905		1306.85	1503.55	1541.93	1450.78	72.8103		1133.27	1003.37	1064.97	1067.2	37.5173		947.338	769.348	803.585	840.09	54.527
2433.41	2070.4	1785.91	11.3792	2096.57	187.377		1305.33	1491.46	1539.71	1445.5	71.4568		1142.28	1006.94	1070.37	1073.2	39.0966		946.704	758.061	803.233	835.999	56.8676
2442.35	2060.7	1785.92	11.3894	2096.32	190.33		1296.82	1507.2	1548.06	1450.69	77.8371		1136.76	1024.29	1083.43	1081.49	32.4823		952.532	759.698	812.811	841.68	57.5074
2442.27	2069.05	1794.73	11.3995	2102.02	187.654		1306.52	1500.51	1548.46	1451.83	73.9628		1125.32	1003.48	1084.77	1071.19	35.821		945.262	769.52	803.692	839.491	53.7975
2444.27	2069.53	1796.98	11.4097	2103.59	187.631		1316.06	1496.44	1548.53	1453.68	70.433		1138.63	1006.61	1075.44	1073.56	38.1211		947.761	779.556	818.365	848.561	50.8497
2456.82	2073.7	1801.53	11.4198	2110.68	190.068		1311.36	1493.46	1536.8	1447.21	69.0662		1126.66	1006.35	1080.1	1071.04	35.0259		948.807	774.74	824.157	849.235	51.7896
2451.29	2072.89	1806.91	11.43	2110.36	186.958		1313.69	1503.48	1549.69	1455.62	72.2105		1134.72	1019.04	1080.99	1078.25	33.42		951.706	782.587	832.771	855.688	50.1471
2461.52	2076.04	1800.98	11.4402	2112.85	191.565		1314.55	1500.42	1537.42	1450.8	68.9577		1139.28	1009.58	1081.8	1076.88	37.5212		957.275	783.7	827.067	856.014	52.1553
2458.43	2067.26	1803.2	11.4503	2109.63	190.332		1318.06	1509.52	1534.71	1454.09	68.4055		1139.28	1016.55	1084.64	1080.16	35.5004		955.067	777.56	829.665	854.097	52.6779
2463.8	2072.9	1806.45	11.4605	2114.38	190.893		1322.72	1502.14	1541.57	1455.48	67.3451		1145.4	1014.53	1082.78	1080.9	37.7899		966.551	780.14	836.847	861.179	55.1704
2467.65	2068.46	1814.12	11.4706	2116.74	190.196		1318.83	1508.25	1534.22	1453.77	67.8862		1140.43	1020.45	1079.07	1079.98	34.638		974.465	792.553	844.21	870.409	54.1227
2468.98	2072.28	1815.06	11.4808	2118.77	190.199		1317.84	1500.18	1537.04	1451.69	67.7649		1135.74	1010.32	1068.38	1071.48	36.2391		960.354	791.927	834.721	862.334	50.543
2468.91	2074.14	1819.01	11.491	2120.68	189.048		1337.79	1503.14	1541.63	1460.86	62.528		1145.13	1010.77	1073.62	1076.51	38.8132		971.914	789.629	843.126	868.223	54.0967
2463.36	2071.28	1812.1	11.5011	2115.58	189.302		1328.92	1503.53	1546.42	1459.62	66.5124		1133.29	1019.63	1072.52	1075.15	32.8377		975.025	798.476	853.969	875.823	52.1236
2451.69	2076.39	1821.11	11.5113	2116.39	183.129		1330.42	1511.4	1543.4	1461.74	66.3067		1144.3	1016.22	1073.75	1078.09	37.0348		972.518	785.88	856.329	871.576	54.4144
2457.05	2072.01	1831.98	11.5214	2120.35	182.052		1333.39	1499.87	1548.18	1460.48	65.0582		1152.17	1014.27	1063.71	1076.71	40.3366		975.224	774.899	857.824	869.316	58.1136
2456.93	2070.4	1832.72	11.5316	2120.02	181.893		1339.65	1508.17	1546.86	1464.9	63.611		1147	1015.36	1070.21	1077.52	38.1747		977.644	777.987	869.128	874.92	57.7087
2451.77	2078.61	1836.25	11.5418	2122.21	179.017		1326.02	1521.05	1548.51	1465.19	70.0367		1155.29	1013.96	1070	1079.75	41.0859		985.497	781.205	879.145	881.949	58.9907
2459.24	2076.51	1846.59	11.5519	2127.45	178.681		1321.8	1508.37	1551.84	1460.67	70.5611		1182.16	1019.01	1083.04	1094.73	47.4592		984.556	780.799	885.853	883.736	58.8291
2445.28	2079.98	1844.82	11.5621	2123.36	174.689		1338.31	1526.13	1543.51	1469.32	65.697		1176.66	1016.62	1078.91	1090.73	46.5736		989.86	783.7	896.321	889.96	59.5982
2450.53	2071.72	1849.73	11.5722	2123.99	175.394		1336.78	1513.89	1541.34	1464	64.1049		1175.72	1022.59	1080.54	1092.95	44.6394		996.723	794.841	903.889	898.484	58.3409
2447.8	2079.12	1861.15	11.5824	2129.36	171.203		1327.98	1508.97	1537.02	1457.99	65.5074		1173.77	1022.52	1095.02	1097.1	43.6737		990.996	798.172	915.966	901.711	56.1179
2449.65	2078.77	1857.26	11.5926	2128.56	172.813		1333.98	1514.92	1536.31	1461.74	64.1752		1172.18	1014.79	1083.69	1090.22	45.55		990.872	795.591	933.897	906.787	57.9796
2451.04	2073.04	1851.07	11.6027	2125.05	175.139		1337.84	1525.23	1549.3	1470.79	66.8372		1182.66	1019.11	1081.57	1094.45	47.6505		1006.46	801.977	929.983	912.806	59.6504
2455.29	2075.09	1863.96	11.6129	2131.45	173.013		1331.53	1523.52	1541.98	1465.68	67.2846		1177.62	1023.85	1079.34	1093.6	44.9602		988.417	800.134	926.673	905.075	55.4151
2454.52	2084.21	1859.42	11.623	2132.72	173.493		1329.86	1528.09	1543.83	1467.26	68.8519		1167.87	1018.98	1079.45	1088.77	43.2346		1006.04	800.99	947.4	918.145	60.9746
2447.63	2076.7	1865	11.6332	2129.78	170.272		1339.46	1533.33	1549.19	1473.99	67.4199		1173.64	1020.61	1088.81	1094.35	44.264		1000.46	808.432	947.981	918.956	57.3005
2446.11	2080.81	1872.13	11.6434	2133.02	167.738		1341.48	1533.55	1533.55	1469.53	64.0237		1168.06	1021.69	1095.77	1095.17	42.2536		995.509	808.69	958.459	920.886	57.1085
2456.73	2070.74	1882.37	11.6535	2136.62	169.044		1338.82	1533.39	1534.32	1468.85	65.0111		1172.59	1030.29	1095.78	1099.55	41.1201		998.371	812.134	962.7	924.402	57.0705
2455.61	2083.03	1880.37	11.6637	2139.67	168.454		1344.3	1524.18	1534.44	1467.64	61.7391		1173.85	1028.77	1065.56	1089.39	43.542		1007	812.243	962.702	927.316	58.9404
2454.04	2078.37	1884.08	11.6738	2138.83	167.285		1343.76	1525.39	1536.18	1468.44	62.4187		1184.57	1032.38	1075.92	1097.62	45.2535		1005.22	823.788	973.356	934.122	55.9287
2456.96	2071.79	1881.4	11.684	2136.72	169.292		1344.21	1529.54	1532.3	1468.68	62.2423		1179.99	1044.67	1067.32	1097.33	41.8466		1005.56	816.407	980.518	934.163	59.3203
2453.02	2078.36	1883.96	11.6942	2138.45	166.997		1347.22	1526.48	1536.04	1469.91	61.4093		1193.57	1034.88	1072.09	1100.18	47.9138		1014.1	817.111	968.038	933.083	59.4908
2459.73	2074.76	1884.35	11.7043	2139.61	169.232		1356.54	1530.35	1541.31	1476.07	59.8497		1192.33	1034.12	1076.6	1101.01	47.2754		1004.1	824.394	985.145	937.881	57.0066
2455.99	2070.88	1889.91	11.7145	2138.93	166.918		1353.98	1527.5	1536.06	1472.51	59.3187		1183.6	1040.34	1085.72	1103.22	42.2694		1009.29	828.094	989.704	942.362	57.4128
2459.61	2070.16	1887.23	11.7246	2139	168.776		1353.63	1531.95	1524.38	1469.99	58.2182		1199.38	1046.38	1090.98	1112.24	45.4294		1013.7	843.369	987.023	948.031	52.8948
2467.42	2077.24	1886.93	11.7348	2143.86	170.853		1361.72	1540.72	1519.21	1473.89	56.424		1192.29	1049.38	1083.01	1108.23	43.1361		1019.13	828.545	988.568	945.413	59.0961
2459.31	2074.77	1881.4	11.745	2138.5	169.845		1367.62	1529.1	1503.97	1466.9	50.165		1203.02	1048.32	1085.71	1112.35	46.6034		1014.33	840.359	996.914	950.535	55.3172
2468.28	2075.03	1886.94	11.7551	2143.42	171.264		1366.32	1546.15	1509.66	1474.05	54.8824		1215.01	1063.67	1091.18	1123.29	46.5447		1011.67	837.354	1003.85	950.957	56.8466
2469.38	2077.45	1886.14	11.7653	2144.33	171.656		1369.35	1543.76	1513.24	1475.45	53.7772		1224.89	1066.48	1076.89	1122.75	51.1583		1022.97	848.748	1002.78	958.166	55.0189
2471.25	2080.27	1884.31	11.7754	2145.28	172.524		1362.38	1542.99	1512.72	1472.7	55.8459		1227.41	1060.73	1079.68	1122.61	52.6885		1022.72	855.746	998.92	959.128	52.1453
2476.92	2076.14	1883.82	11.7856	2145.63	174.702		1377.46	1546.66	1511.93	1478.68	51.5936		1214.44	1077.81	1069.38	1120.54	47.0127		1016.13	858.447	1007.67	960.75	51.2098
2478.55	2078.53	1887.05	11.7958	2148.04	174.252		1376.34	1547.17	1511.93	1478.48	52.073		1203.05	1072.06	1079.15	1118.09	42.5293		1013.8	855.811	992.394	954.001	49.4825
2476.36	2080.2	1879.62	11.8059	2145.4	175.321		1366.7	1543.46	1510.33	1473.5	54.2481		1212.42	1071.54	1074.92	1119.62	46.4071		1007.73	870.273	1008.54	962.183	45.9558
2481.96	2084.95	1893.07	11.8161	2153.33	173.402		1374.94	1549.11	1513.92	1479.32	53.1688		1193.7	1080.06	1062.75	1112.17	41.0719		1011.73	861.761	1001.17	958.219	48.3251
2480.35	2088.17	1887.27	11.8262	2151.93	174.152		1369.37	1553.99	1511.48	1478.28	55.8196		1207.32	1085.18	1072.49	1121.66	42.9845		1016.44	872.239	1002.4	963.695	45.9074
2477.06	2088.47	1895.52	11.8364	2153.68	171.014		1379.34	1545.55	1522.7	1482.53	52.0167		1202.85	1080.42	1064.55	1115.94	43.6961		1006.17	880.537	1006.56	964.424	41.9435
2476.42	2091.9	1899.45	11.8466	2155.92	169.605		1387.26	1537.6	1524.6	1483.15	48.0927		1202.23	1077.3	1063.85	1114.46	44.0568		1015.32	882.306	1002.1	966.574	42.3068
2486.89	2090.72	1905.71	11.8567	2161.11	171.425		1387.64	1543.26	1509.99	1480.3	47.313		1210.1	1082	1064.75	1118.95	45.8472		1015.01	879.252	1005.74	966.667	43.7894
2489.67	2079.96	1902.29	11.8669	2157.31	173.918		1389.35	1537.23	1524.24	1483.61	47.2785		1208.29	1083	1072.04	1121.11	43.7033		1021.47	887.88	1012.35	973.899	43.0902
2488.3	2071.12	1907.35	11.877	2155.59	172.94		1381.02	1529.25	1515.24	1475.17	47.2486		1207.53	1085.87	1065.11	1119.5	44.4201		1020.72	884.916	1010.09	971.909	43.6045
2487.85	2068.84	1918.12	11.8872	2158.27	170.437		1391.54	1534.85	1515.61	1480.67	44.9085		1202.53	1082.78	1060.44	1115.25	44.1153		1019.57	892.436	1015.18	975.732	41.6671
2496.82	2054.55	1916.27	11.8974	2155.88	175.08		1395.38	1529.16	1513.44	1479.33	42.2209		1202.58	1077.7	1058.9	1113.06	45.0876		1023.35	905.017	1016.44	981.602	38.3446
2487.99	2051.55	1910.19	11.9075	2149.91	173.896		1401.68	1532.4	1515.29	1483.12	41.0202		1205.5	1071.74	1077.72	1118.32	43.623		1031.55	910.841	1022.8	988.397	38.8603
2491.96	2046.87	1913.67	11.9177	2150.83	174.844		1395.9	1525.92	1511.37	1477.73	41.1319		1199.06	1067.52	1062.82	1109.8	44.6497		1027.47	905.985	1027.78	987.077	40.5461
2493.14	2037.22	1914.77	11.9278	2148.38	175.968		1394.65	1528.8	1520.5	1481.32	43.3978		1199.53	1077.58	1059.52	1112.21	43.9706		1018.72	909.484	1022.89	983.699	37.1272
2491.81	2029.68	1922.77	11.938	2148.08	174.61		1396.55	1542.12	1521.41	1486.69	45.4665		1206.3	1077.89	1072.09	1118.76	43.8006		1023.7	898.034	1028.01	983.249	42.6258
2493.76	2030.98	1919.72	11.9482	2148.16	175.763		1393.91	1535.92	1520.7	1483.51	45.0133		1213.53	1071.47	1073.6	1119.53	47.0022		1027.08	894.732	1025.55	982.453	43.8627
2495.97	2032.9	1926.39	11.9583	2151.75	174.832		1401.61	1540.26	1518.28	1486.72	43.024		1216.81	1077.1	1075.37	1123.09	46.8603		1026.79	879.428	1007.03	971.081	46.18
2495.83	2042.85	1932.51	11.9685	2157.06	172.353		1407	1537.26	1523.65	1489.31	41.3385		1230.59	1077.11	1060.56	1122.75	54.1288		1022.82	867.325	1027.42	972.523	52.6159
2507.79	2049.25	1934.77	11.9786	2163.94	175.074		1411.65	1540.67	1522.59	1491.64	40.3324		1234.25	1077.71	1063.41	1125.12	54.7177		1028.46	875.306	1017.37	973.711	49.3066
2499.21	2066.08	1936.42	11.9888	2167.24	170.155		1409.78	1540.88	1512.05	1487.57	39.7746		1237.81	1069.49	1056.79	1121.36	58.3379		1024.14	883.759	1017.08	974.995	45.6637
2502.11	2086.53	1950.08	11.999	2179.57	166.009		1411.36	1538	1524.71	1491.36	40.1823		1240.36	1078.68	1063.18	1127.4	56.6542		1025.07	876.126	1022.42	974.537	49.2116
2495.32	2086.57	1943.35	12.0091	2175.08	165.372		1409.2	1532.96	1525.99	1489.38	40.1413		1235.42	1066.2	1063.96	1121.86	56.7842		1024.24	883.577	1014.09	973.968	45.2903
2485.97	2096.04	1942	12.0193	2174.67	161.877		1412.72	1539.74	1524.43	1492.3	40.035		1243.41	1080.2	1068.28	1130.63	56.4969		1022.46	879.086	1010.95	970.832	45.9931
2493.69	2096.34	1945.73	12.0294	2178.59	163.441		1416.85	1540.7	1522.64	1493.4	38.6266		1252.16	1077.75	1077.94	1135.95	58.1075		1025.86	878.694	1016.44	973.667	47.5641
2493	2101.86	1948.83	12.0396	2181.23	162.025		1412.38	1534.32	1530.98	1492.56	40.1022		1243.3	1078.95	1068.01	1130.09	56.6948		1038.6	886.889	1007.89	977.793	46.309
2489.78	2095.38	1946.32	12.0498	2177.16	162.126		1414.06	1545.16	1535.11	1498.11	42.1262		1248.75	1078.39	1067.04	1131.39	58.7695		1035.87	896.857	1018.67	983.799	43.754
2492.37	2101.81	1963.15	12.0599	2185.78	158.437		1410.47	1543.66	1534.04	1496.06	42.8826		1245.37	1075.45	1072.36	1131.06	57.1593		1028.76	901.447	1017.92	982.707	40.7505
2496.62	2106.34	1951.65	12.0701	2184.87	162.145		1422.03	1545.56	1537.58	1501.72	39.9146		1243.36	1085.67	1078.54	1135.86	53.7924		1035.29	901.979	1016.08	984.451	41.607
2496.91	2106.43	1961.37	12.0802	2188.24	159.916		1412.92	1543.31	1531.07	1495.77	41.5741		1253.63	1094.79	1074.21	1140.88	56.687		1034.37	901.648	1018.33	984.782	41.8241
2490.94	2109.39	1964.1	12.0904	2188.14	157.101		1421.6	1524.59	1538.01	1494.73	36.7713		1261.86	1084.16	1085.76	1143.92	58.9678		1030.65	902.539	1019.14	984.111	40.9209
2485.26	2104.82	1963.07	12.1006	2184.38	155.903		1424.7	1523.59	1531.87	1493.38	34.4266		1268	1087.78	1091.45	1149.08	59.4713		1029.16	907.95	1007.47	981.528	37.3176
2480.91	2107.67	1963.25	12.1107	2183.94	154.225		1421.74	1510.12	1532.75	1488.2	33.8681		1273.45	1083.75	1090.62	1149.27	62.1209		1044.25	902.941	1010.16	985.782	42.5733
2486.02	2104.3	1962.8	12.1209	2184.37	156.258		1422.91	1520.56	1540.79	1494.75	36.394		1271.12	1095.04	1098.6	1154.92	58.1074		1042.45	898.813	1002.54	981.267	42.8068
2474.9	2101.6	1954.44	12.131	2176.98	154.898		1428.27	1514.88	1536.72	1493.29	33.1163		1277.51	1095.87	1103.34	1158.91	59.3406		1041.83	893.971	998.327	978.044	43.8726
2473.89	2103.99	1963.89	12.1412	2180.59	152.126		1420.68	1518.7	1528.74	1489.37	34.4698		1269.67	1098.14	1114.43	1160.75	54.6653		1044.99	892.157	996.499	977.883	45.0909
2474.77	2101.05	1966.98	12.1514	2180.93	151.93		1420.96	1525.32	1522.19	1489.49	34.2759		1278.49	1103.51	1111.01	1164.34	57.1182		1031.94	896.057	986.27	971.423	39.9231
2476.26	2097.61	1967	12.1615	2180.29	152.713		1419.74	1522.54	1526.67	1489.65	34.9767		1277.04	1103.64	1111.06	1163.91	56.6045		1041.93	899.235	990.818	977.329	41.7419
2479.22	2100.14	1967.49	12.1717	2182.28	153.325		1432.23	1520.08	1531.39	1494.57	31.3403		1275.34	1101.74	1113.08	1163.39	56.0706		1043.96	909.115	999.377	984.149	39.6629
2469.92	2092.1	1966.76	12.1818	2176.26	151.222		1424.06	1522.04	1518.97	1488.36	32.1627		1277.64	1097.44	1120.65	1165.25	56.5961		1035.08	912.419	989.212	978.902	35.781
2467.01	2095.33	1973.2	12.192	2178.51	148.496		1431.91	1526.71	1537.38	1498.67	33.5201		1291.77	1092.55	1119.13	1167.82	62.4486		1040.21	929.361	994.006	987.86	32.1477
2469.04	2086.31	1972.47	12.2022	2175.94	150.19		1429.56	1526.48	1534.33	1496.79	33.6904		1284.04	1104.67	1107.1	1165.27	59.3903		1032.72	925.56	994.939	984.406	31.3792
2465.59	2091.41	1981.99	12.2123	2179.66	146.41		1432.88	1524.2	1538.76	1498.61	33.1333		1295.87	1110.44	1121	1175.77	60.1284		1047.54	929.839	995.7	991.026	34.0573
2472.08	2099.62	1986.64	12.2225	2186.12	146.656		1431.37	1525.1	1523.24	1493.24	30.9371		1287.22	1110.73	1109.27	1169.07	59.0737		1034.37	939.015	992.205	988.528	27.5865
2470.16	2096.02	1995.76	12.2326	2187.31	144.355		1426.26	1527.35	1525.62	1493.08	33.4129		1298.91	1117.35	1105.19	1173.81	62.644		1039.3	936.887	1000.24	992.141	29.8394
2467.94	2093.45	1985.73	12.2428	2182.37	146.13		1440.47	1530.41	1524.04	1498.31	28.9766		1298.21	1119.56	1102.34	1173.37	62.618		1043.33	934.004	998.614	991.982	31.7326
2465.26	2096.34	2000.05	12.253	2187.22	141.775		1444.61	1531.11	1530.71	1502.15	28.7672		1313.86	1123.78	1107.95	1181.86	66.1551		1035.39	940.426	1000.93	992.249	27.7553
2463.31	2095.47	1994.61	12.2631	2184.46	142.432		1443.97	1528.7	1533.4	1502.03	29.0573		1321.55	1125.83	1096.14	1181.18	70.7094		1041.69	941.465	1011.44	998.197	29.6797
2470.42	2097.01	1998.16	12.2733	2188.53	143.806		1434.74	1525.8	1533.39	1497.98	31.6939		1320.01	1126.23	1101.11	1182.45	69.1601		1042.11	953.585	1003.99	999.897	25.6378
2470.15	2103.62	1994.07	12.2834	2189.28	143.952		1441.26	1531.73	1538.28	1503.76	31.3046		1325.43	1137.67	1097.99	1187.03	70.1439		1045.36	960.872	1012.91	1006.38	24.608
2467.31	2093.78	1998.52	12.2936	2186.54	143.057		1442.25	1529.02	1540.67	1503.98	31.0463		1316.41	1136.52	1107.49	1186.81	65.3426		1054.96	958.229	1010.03	1007.74	27.9468
2469.14	2105.44	2001.86	12.3038	2192.15	141.687		1442.78	1528.77	1524.82	1498.79	28.0277		1323.97	1146.06	1102.16	1190.73	67.8134		1043.81	956.463	1020.28	1006.85	26.0922
2477.56	2097.43	2011.07	12.3139	2195.35	143.286		1446.54	1526.78	1537.38	1503.57	28.6772		1333.17	1149.31	1125.14	1202.54	65.6843		1054.67	960.627	1012.46	1009.25	27.1943
2475.01	2098.98	2012.52	12.3241	2195.5	141.964		1441.19	1536.65	1535.1	1504.32	31.5637		1344.09	1149.47	1108.6	1200.72	72.6481		1041.12	958.583	1006.07	1001.92	23.9168
2476.92	2095.88	2015.78	12.3342	2196.19	142.253		1442.46	1529.85	1535.62	1502.64	30.1378		1340	1150.76	1117.74	1202.83	69.2422		1045.43	949.606	1001.07	998.7	27.6862
2469.69	2090.69	2016.72	12.3444	2192.37	140.297		1442.63	1529.56	1533.6	1501.93	29.6736		1340.05	1151.07	1106.21	1199.11	71.6505		1044	952.799	1020.41	1005.74	27.332
2471.69	2096.62	2009.2	12.3546	2192.5	141.855		1440.57	1534.7	1534.52	1503.26	31.3474		1351.99	1161.12	1111.04	1208.05	73.4083		1053.49	935.971	1005.98	998.482	34.1323
2472.41	2095.75	2024.71	12.3647	2197.62	138.917		1441.81	1528.41	1520.21	1496.81	27.6006		1343.89	1157.81	1107.74	1203.15	71.8429		1045.29	945.367	1016.49	1002.38	29.696
2478.07	2101.45	2027.72	12.3749	2202.41	139.461		1443.56	1517.38	1526.31	1495.75	26.221		1353.64	1150.06	1121.91	1208.54	73.0045		1060.24	945.656	1003.6	1003.16	33.0774
2469.78	2093.55	2022.23	12.385	2195.19	138.832		1447.35	1519.67	1529.42	1498.81	25.8869		1347.12	1158.75	1125.77	1210.54	68.9487		1061.83	953.839	1002.35	1006.01	31.2273
2467.39	2106.35	2022.85	12.3952	2198.86	136.409		1444.06	1520.33	1517.7	1494.03	24.996		1353.04	1159.98	1129.55	1214.19	69.9773		1051.99	954.99	1003.91	1003.63	28.001
2466.86	2103.16	2021.86	12.4054	2197.3	136.811		1446.89	1512.49	1527.03	1495.47	24.6494		1364.46	1155.86	1122.12	1214.15	75.786		1056.37	955.826	1000.53	1004.24	29.0847
2466.59	2097.48	2026.27	12.4155	2196.78	136.46		1449.98	1520.63	1524.29	1498.3	24.1827		1355.39	1147.72	1114.78	1205.96	75.3178		1047.8	957.952	1010.96	1005.57	26.0751
2472.99	2101.5	2028.43	12.4257	2200.97	137.634		1451.54	1518.15	1522.32	1497.33	22.93		1358.23	1159.14	1123.09	1213.49	73.1182		1054.56	971.924	1011.72	1012.74	23.8615
2458.74	2098.46	2031.43	12.4358	2196.21	132.685		1465.37	1513.79	1533.32	1504.16	20.198		1369.01	1160.47	1121.88	1217.12	76.7583		1052.54	973.3	1004.78	1010.2	23.0335
2463.87	2103.82	2038.15	12.446	2201.95	132.327		1468.91	1507.61	1533.77	1503.43	18.842		1361.97	1155.68	1120.13	1212.59	75.3897		1071.54	976.889	1010.57	1019.67	27.6995
2465.85	2091.32	2042.92	12.4562	2200.03	133.641		1440.45	1514.8	1527.16	1494.13	27.0789		1355.82	1150.13	1116.76	1207.57	74.7475		1051.49	976.558	1012.58	1013.55	21.6378
2471.11	2094.28	2038.62	12.4663	2201.34	135.838		1453.53	1517.17	1532.91	1501.2	24.2665		1351.37	1159.62	1103.45	1204.81	75.0492		1064.71	979.933	1005.41	1016.69	25.1132
2466.07	2089.35	2048.87	12.4765	2201.43	132.835		1447.99	1521.39	1533.43	1500.94	26.7004		1352.37	1161.48	1107.46	1207.1	74.2899		1057.97	976.027	1006.07	1013.36	23.9346
2470.33	2091.23	2045.31	12.4866	2202.29	134.673		1451.64	1524.12	1537.66	1504.47	26.7019		1358.15	1156	1118.43	1210.86	74.4396		1060.26	977.168	1014.09	1017.17	24.0356
2467.91	2092.59	2054.04	12.4968	2204.85	132.001		1450.26	1521.74	1528.96	1500.32	25.1162		1367.83	1155.72	1119.09	1214.21	77.5341		1054.42	991.348	1018.52	1021.43	18.2656
2462.14	2090.56	2048.8	12.507	2200.5	131.374		1451.02	1522.51	1533.6	1502.38	25.8768		1365.35	1157.63	1124.6	1215.86	75.3505		1059.18	1004.98	1013.99	1026.05	16.7666
2471.75	2086.76	2056.35	12.5171	2204.95	133.687		1453.05	1521.4	1528.44	1500.96	24.0431		1362.86	1153.62	1132.77	1216.41	73.4704		1049.46	1004.86	1023.54	1025.96	12.9316
2470.04	2098.77	2045.69	12.5273	2204.83	133.488		1462.37	1518.5	1538.88	1506.58	22.8757		1375.18	1150.66	1133.62	1219.82	77.8377		1051.25	1015.82	1019.54	1028.87	11.2423
2472.64	2083.36	2057.49	12.5374	2204.5	134.278		1451.55	1514.15	1535.09	1500.26	25.0944		1370.11	1154.74	1138.77	1221.2	74.5949		1048.82	1008.31	1018.64	1025.26	12.1529
2480.18	2088.1	2060.05	12.5476	2209.44	135.61		1462.12	1516.14	1536.82	1505.02	22.2693		1374.23	1161.04	1146.58	1227.29	73.593		1052.04	1016.1	1020.41	1029.52	11.3299
2470.26	2087.29	2060.57	12.5578	2206.04	132.333		1456.9	1522.87	1536.6	1505.45	24.5969		1378.66	1152.95	1146.04	1225.88	76.412		1052.77	1017.31	1017.95	1029.35	11.7145
2473.88	2079.93	2068	12.5679	2207.27	133.35		1458.65	1519.43	1533.46	1503.85	22.959		1383.9	1159.49	1148.95	1230.78	76.62		1048.5	1005.45	1031.97	1028.64	12.5404
2474.49	2083.18	2063.32	12.5781	2207	133.868		1457.64	1521.87	1539.17	1506.23	24.7987		1380.58	1157.03	1152.22	1229.94	75.3326		1054.94	1009.07	1024.14	1029.38	13.4984
2476.68	2078.59	2076.31	12.5882	2210.53	133.076		1462.27	1519.03	1537.6	1506.3	22.6597		1374.49	1167.58	1150.77	1230.95	71.9376		1047.87	1015.04	1038.85	1033.92	9.79373
2473	2077.88	2066.4	12.5984	2205.76	133.661		1464.64	1513.55	1539.19	1505.79	21.8651		1388.6	1170.39	1141.54	1233.51	77.9897		1043.25	1019.59	1041.73	1034.86	7.64535
2465.05	2079.11	2080.2	12.6086	2208.12	128.465		1465.34	1519.31	1532.51	1505.72	20.5456		1384.17	1165.7	1137.48	1229.11	77.9531		1047.66	1027.99	1029.3	1034.98	6.34954
2467.31	2082.26	2074.42	12.6187	2208	129.678		1466.72	1515.51	1541.59	1507.94	21.942		1393.94	1180.03	1141.36	1238.44	78.5456		1059.45	1033.41	1029.22	1040.69	9.45423
2464.97	2080.9	2080.5	12.6289	2208.79	128.091		1470.66	1515.75	1534.5	1506.97	18.9432		1406.08	1172.59	1133.86	1237.51	85.0231		1053.07	1026.88	1033.22	1037.72	7.88917
2471.61	2076.4	2082.56	12.639	2210.19	130.722		1461.36	1516.35	1527.8	1501.84	20.5053		1398.75	1194.65	1131.39	1241.6	80.6713		1045.52	1038.08	1033.15	1038.91	3.59572
2470.61	2078.29	2095.62	12.6492	2214.84	127.983		1466.17	1511.21	1530.95	1502.78	19.1691		1417.16	1191.15	1133.06	1247.12	86.6561		1054.65	1042.07	1030.1	1042.27	7.08915
2463.87	2072.09	2095.08	12.6594	2210.35	126.934		1475.74	1520.1	1542.09	1512.64	19.5137		1413.96	1201.7	1136.71	1250.79	83.7132		1046.61	1049.39	1034.42	1043.47	4.5963
2468.86	2076.64	2095.83	12.6695	2213.77	127.662		1464.24	1514.46	1547.32	1508.67	24.1558		1416.95	1200.55	1133.49	1250.33	85.5296		1044.34	1054.15	1033.58	1044.03	5.94249
2466.44	2072.03	2088.14	12.6797	2208.87	128.871		1470.87	1524.18	1548.36	1514.47	22.8883		1430.88	1207.54	1124.72	1254.38	91.4311		1036.9	1051.91	1036.96	1041.92	4.99103
2462.98	2079.6	2089.49	12.6898	2210.69	126.178		1467.3	1518.51	1544.54	1510.12	22.6898		1432.81	1203.21	1124.13	1253.38	92.5721		1042.86	1063.14	1045.73	1050.58	6.33716
2463.29	2075.59	2090.57	12.7	2209.82	126.812		1469.66	1515.76	1542.9	1509.44	21.3762		1442.16	1200.18	1131.3	1257.88	94.2616		1045.01	1058.37	1034.93	1046.1	6.78687
2463.47	2071.76	2087.48	12.7102	2207.57	128.03		1477.88	1513.08	1548.6	1513.18	20.4149		1441.1	1198.58	1127.1	1255.59	95.0195		1048.39	1069.59	1036.48	1051.49	9.68232
2464.86	2068.39	2082.45	12.7203	2205.23	129.877		1476.41	1511.94	1557.34	1515.23	23.4211		1443.28	1192.64	1112.75	1249.56	99.571		1041.75	1075.29	1035.91	1050.98	12.2673
2463.05	2070.82	2087.79	12.7305	2207.22	128.008		1475.48	1511.26	1550.49	1512.41	21.6637		1454.68	1198.66	1115.89	1256.41	101.974		1045.31	1081.2	1039.09	1055.2	13.1257
2468.33	2067.08	2084.6	12.7406	2206.67	130.927		1480.85	1511.32	1561.44	1517.87	23.4934		1454.91	1201.09	1109.76	1255.26	103.252		1052.39	1084.76	1040.34	1059.16	13.2642
2460.39	2057.1	2082.03	12.7508	2199.84	130.473		1474.2	1514.15	1565.92	1518.09	26.5489		1459.68	1213.62	1116.2	1263.17	102.2		1052.63	1093.66	1035.23	1060.51	17.3192
2462.98	2059.31	2095.69	12.761	2205.99	128.921		1487.22	1519.57	1571.62	1526.14	24.5835		1446.07	1208.89	1136.79	1263.92	93.4237		1049.57	1088.41	1041.41	1059.8	14.4997
2464.41	2056.24	2089.97	12.7711	2203.54	130.798		1490.61	1507.84	1572.6	1523.68	24.9592		1452.84	1206	1118.37	1259.07	100.133		1047.65	1090.89	1032.53	1057.02	17.4857
2465.44	2060.24	2095.97	12.7813	2207.22	129.522		1489.03	1509.81	1571.56	1523.47	24.7844		1461.81	1210.61	1130.14	1267.52	99.8827		1043.78	1093.36	1046.91	1061.35	16.0314
2458	2050.61	2093.1	12.7914	2200.57	129.298		1488.51	1515.95	1573.16	1525.87	24.9364		1465.67	1207.39	1132.43	1268.5	100.933		1041.98	1096.6	1049.58	1062.72	17.0792
2454.58	2053.09	2096.56	12.8016	2201.41	127.205		1488.95	1508.22	1569.29	1522.15	24.2154		1460.69	1208.18	1133.53	1267.47	98.9867		1050.52	1097.24	1050.07	1065.94	15.6484
2455.94	2048.84	2101.74	12.8118	2202.18	127.8		1493.65	1497.83	1568.67	1520.05	24.3409		1485.47	1204.91	1137.15	1275.85	106.623		1034.61	1100.4	1053.11	1062.71	19.5894
2454.93	2048.68	2097.86	12.8219	2200.49	128.009		1491.35	1501.19	1569.43	1520.66	24.5514		1486.76	1212.94	1141.67	1280.46	105.183		1029.81	1105.57	1066.2	1067.19	21.8753
2456.02	2047.41	2097.33	12.8321	2200.25	128.691		1492.57	1500.78	1575.05	1522.8	26.2296		1482.63	1213.07	1145.07	1280.25	103.073		1048	1110.29	1065.29	1074.53	18.5648
2466.35	2053.18	2105.75	12.8422	2208.43	129.851		1493.18	1495.82	1586.13	1525.04	30.5528		1482.03	1209.12	1149.09	1280.08	102.451		1042.66	1103.98	1063.47	1070.04	18.0032
2453.84	2047.78	2103.39	12.8524	2201.67	127.105		1498.09	1492.35	1583.84	1524.76	29.5868		1489.37	1204.12	1144.27	1279.25	106.471		1041.52	1119.05	1064.32	1074.96	23.0041
2454.87	2047.88	2099.56	12.8626	2200.77	127.923		1502.14	1498.14	1581.82	1527.37	27.2518		1472.8	1203.94	1135.38	1270.71	102.967		1031.21	1115.66	1054.59	1067.15	25.175
2458.98	2050.71	2111.62	12.8727	2207.1	127.162		1495.43	1487.2	1587.98	1523.54	32.3086		1468.44	1214.46	1144.89	1275.93	98.3285		1036.96	1116.09	1065.32	1072.79	23.1455
2456.65	2044.37	2105.95	12.8829	2202.32	128.4		1494.21	1491.89	1584.45	1523.52	30.4728		1458.01	1206.36	1140.96	1268.44	96.6476		1046.31	1121.53	1056.71	1074.85	23.5311
2465.29	2045.47	2106.36	12.893	2205.71	130.977		1487.79	1489.44	1589.72	1522.32	33.7057		1465.69	1210.59	1143.45	1273.24	98.1553		1030.22	1134.28	1055.78	1073.42	31.3095
2458.03	2046.88	2115.84	12.9032	2206.92	127.126		1495.71	1499.63	1587.82	1527.72	30.07		1466.66	1202.76	1144.05	1271.16	99.212		1035.86	1137.12	1058.21	1077.06	30.712
2467.75	2044.24	2118.9	12.9134	2210.3	130.518		1497.62	1500.63	1589.25	1529.17	30.0541		1471.14	1207.34	1140.63	1273.04	100.904		1022.16	1143.19	1063.55	1076.3	35.5168
2465.78	2037.79	2127.72	12.9235	2210.43	130.289		1501.91	1493.71	1587.15	1527.59	29.8744		1467.48	1209.25	1139.66	1272.13	99.7168		1030.71	1140.45	1059.53	1076.9	32.8499
2467.6	2039.35	2132.64	12.9337	2213.2	130.019		1509.58	1490.37	1595.32	1531.76	32.2616		1468.78	1206.99	1133.08	1269.62	101.843		1030.97	1141.06	1073.13	1081.72	32.0691
2458.68	2032.3	2124.41	12.9438	2205.13	129.532		1512.36	1502.03	1596.7	1537.03	29.9841		1480.58	1209.06	1137.5	1275.71	104.496		1036.16	1146.5	1063.01	1081.89	33.2221
2456.41	2029.7	2130.68	12.954	2205.59	128.749		1507.11	1501.24	1590.79	1533.05	28.9223		1482.25	1207.06	1143.49	1277.6	103.957		1023.65	1155.5	1055.19	1078.11	39.7517
2460.38	2026.09	2120.12	12.9642	2202.2	131.913		1521.07	1501.76	1592.74	1538.52	27.6763		1478.28	1202.8	1133.49	1271.53	105.295		1020.86	1162.03	1062.87	1081.92	41.8501
2457.79	2032.98	2126.68	12.9743	2205.82	128.858		1524.29	1506.05	1574.13	1534.82	20.3459		1483.6	1205.52	1125.45	1271.52	108.529		1033.41	1166.04	1059.54	1086.33	40.5622
2456.45	2024.04	2122.16	12.9845	2200.89	130.886		1519.7	1511.03	1584.59	1538.44	23.2097		1485.39	1199.84	1134.36	1273.2	107.768		1027.11	1172.81	1050.88	1083.6	45.1305
2458.36	2028.36	2130.47	12.9946	2205.73	129.711		1522.83	1514.12	1580.65	1539.2	20.8748		1495.63	1208.38	1136.27	1280.1	109.76		1030.94	1182.36	1061.3	1091.53	46.2507
2448.54	2024.18	2112.89	13.0048	2195.21	129.23		1522.74	1521.73	1583.76	1542.74	20.5099		1494.29	1195.3	1138.06	1275.88	110.448		1026.09	1180.3	1052.79	1086.39	47.5829
2447.65	2027.32	2106.17	13.015	2193.71	128.993		1523.26	1520.36	1586.14	1543.25	21.4602		1491.39	1193.43	1138.81	1274.54	109.565		1036.56	1185.32	1048.4	1090.09	47.7366
2447.76	2023.93	2111	13.0251	2194.23	129.231		1525.09	1523.3	1584.03	1544.14	19.9517		1501.94	1193.62	1150.75	1282.1	110.614		1017.36	1208.03	1058.99	1094.8	57.8808
2444.83	2017	2098.77	13.0353	2186.87	131.124		1528.95	1520.41	1593.9	1547.75	23.2033		1517.61	1186.89	1133.65	1279.38	120.1		1013.97	1212.16	1064.61	1096.91	59.449
2451.38	2017.78	2101.3	13.0454	2190.15	132.817		1529.14	1519.7	1592.8	1547.22	22.9563		1518.34	1190.07	1131.66	1280.02	120.347		1017.5	1219.08	1061.98	1099.52	61.144
2451.74	2018.35	2094.77	13.0556	2188.28	133.562		1520.82	1517.71	1592.97	1543.83	24.5832		1527.52	1190.86	1131.14	1283.17	123.384		1004.53	1225.47	1050.6	1093.53	67.297
2445.75	2008.52	2099.53	13.0658	2184.6	133.193		1532.08	1510.94	1590.17	1544.4	23.6869		1512.72	1201.55	1128.6	1280.96	117.779		1011.14	1223.85	1067.61	1100.87	63.618
2449.86	2006.31	2097.82	13.0759	2184.66	135.202		1531.75	1500.87	1583.65	1538.76	24.1516		1515.47	1190.39	1133.89	1279.92	118.9		1007.81	1229.97	1067.4	1101.73	66.3904
2448.27	1999.61	2098.03	13.0861	2181.97	136.147		1525.88	1508.34	1588.01	1540.74	24.1691		1501.07	1196.38	1125.6	1274.35	115.188		1006.08	1235.8	1065.62	1102.5	68.8315
2446.11	2002.44	2096.85	13.0962	2181.8	134.938		1528.47	1510.38	1590.8	1543.21	24.3566		1512.72	1185.77	1134.95	1277.81	118.366		995.977	1241.49	1070.67	1102.71	72.6634
2446.57	1994.96	2104.4	13.1064	2181.97	136.016		1527.38	1502.46	1581.34	1537.06	23.279		1503.47	1201.91	1132.51	1279.3	113.866		994.264	1242.05	1057.46	1097.93	74.3355
2447.51	1994.07	2096.11	13.1166	2179.23	137.337		1522.74	1498.1	1584.32	1535.05	25.6388		1501.45	1194.11	1132.49	1276.02	114.113		994.356	1249.04	1060.31	1101.24	76.3138
2447.13	1990.7	2102.95	13.1267	2180.26	137.315		1526.99	1496.78	1593.4	1539.06	28.5385		1512	1194.46	1134.67	1280.38	117.09		991.304	1264.08	1068.54	1107.97	81.1748
2444.17	1992.42	2098.42	13.1369	2178.34	136.395		1536.05	1493.39	1588.21	1539.22	27.418		1507.06	1195.77	1127.4	1276.74	116.839		991.287	1255.73	1062.6	1103.21	78.9923
2453.35	1988.28	2103.94	13.147	2181.86	139.792		1544.02	1490.55	1592.12	1542.23	29.3346		1514.35	1195.97	1130.85	1280.39	118.48		988.891	1269.24	1055.36	1104.5	84.5775
2449.02	1990.23	2102.73	13.1572	2180.66	138.055		1540.11	1490.69	1590.2	1540.33	28.7266		1518.16	1202.19	1120.31	1280.22	121.297		986.13	1262.43	1054.22	1100.92	83.1092
2446.68	1984.59	2089.78	13.1674	2173.68	139.833		1540.53	1496.13	1593.25	1543.3	28.0728		1520.66	1193.64	1109.75	1274.68	125.351		982.862	1269.64	1047.62	1100.04	86.8353
2446.15	1983.26	2088.83	13.1775	2172.75	140.058		1550.59	1497.01	1590.34	1545.98	27.0417		1524.62	1194.02	1120.17	1279.6	124.349		980.669	1274.61	1050.96	1102.08	88.6198
2445.55	1981.02	2077.85	13.1877	2168.14	141.492		1557.49	1486.08	1594.03	1545.87	31.6986		1521.26	1199.39	1114.77	1278.47	123.825		973.969	1277.19	1042.13	1097.76	91.8467
2445.26	1986.6	2080.62	13.1978	2170.83	139.875		1561.02	1486.54	1593.38	1546.98	31.6291		1529.2	1200.45	1117.2	1282.28	125.776		977.451	1283.93	1043.65	1101.68	93.1092
2442.08	1982.76	2075.03	13.208	2166.62	140.281		1553.11	1493.52	1597.79	1548.14	30.2026		1527.31	1194.13	1109.29	1276.91	127.576		981.665	1286.83	1043.23	1103.91	93.1704
2440.87	1976.76	2075.61	13.2182	2164.41	141.143		1553.13	1492.07	1599.97	1548.39	31.2362		1526.81	1193.67	1108.63	1276.37	127.604		984.899	1296.14	1043.71	1108.25	95.4663
2440.95	1980.57	2073.49	13.2283	2165	140.558		1548.7	1488.94	1590.19	1542.61	29.3873		1527.62	1195.34	1115.94	1279.63	126.092		986.885	1303.91	1043.03	1111.27	97.672
2437.41	1976.21	2066.47	13.2385	2160.03	141.114		1555.24	1487.27	1602.77	1548.43	33.5165		1528.28	1193.86	1115.9	1279.35	126.482		988.597	1296.78	1042.86	1109.41	94.9847
2432.09	1977.57	2066.89	13.2486	2158.85	139.029		1552.41	1477.2	1599.17	1542.93	35.529		1542.17	1197.98	1122.8	1287.65	129.098		986.761	1307.11	1045.92	1113.26	98.414
2439.33	1974.92	2065.2	13.2588	2159.82	142.166		1559.08	1481.93	1592.56	1544.52	32.7533		1544	1187.23	1124.39	1285.21	130.663		990.122	1311.74	1040.39	1114.09	99.8887
2425.25	1979.51	2049.48	13.269	2151.41	138.401		1555.41	1481.69	1592.57	1543.22	32.5837		1549.1	1193.81	1124.03	1288.98	131.611		992.507	1320.08	1048.05	1120.21	101.212
2426.74	1970.48	2048.76	13.2791	2148.66	140.865		1563.22	1481.02	1596.07	1546.77	34.2171		1554.5	1188.85	1124.65	1289.33	133.872		979.356	1317.09	1045.5	1113.98	103.335
2426.24	1978.07	2053.3	13.2893	2152.54	138.563		1563.69	1486.28	1592.22	1547.4	31.6494		1546.4	1198.46	1137.65	1294.17	127.332		983.338	1327.18	1047.08	1119.2	105.605
2431.5	1973.02	2053.83	13.2994	2152.78	141.297		1555.81	1481.41	1592.13	1543.12	32.5844		1546.92	1181.2	1123.56	1283.89	132.564		996.924	1332.58	1037.11	1122.21	105.826
2429.45	1963.61	2059.65	13.3096	2150.9	142.004		1552.65	1479.12	1588.52	1540.1	32.2		1553.22	1180.64	1119.71	1284.52	135.495		990.692	1336.14	1035.47	1120.77	108.461
2429.43	1961.05	2047.69	13.3198	2146.06	143.878		1549.9	1481.37	1588.71	1539.99	31.3801		1547.03	1186.67	1123.86	1285.85	131.841		992.711	1336.43	1042.14	1123.76	107.288
2435.91	1955.11	2045.64	13.3299	2145.55	147.511		1562.57	1477.6	1590.42	1543.53	33.9328		1558.71	1190.02	1117.45	1288.73	136.607		988.736	1346.3	1038.3	1124.45	111.846
2424.46	1962.7	2035.88	13.3401	2141.01	143.289		1553.09	1473.38	1592.46	1539.64	35.0285		1566.31	1189.09	1105.45	1286.95	141.752		982.839	1348.9	1033.65	1121.8	114.496
2428.12	1952.17	2042.71	13.3502	2141	145.92		1563.92	1468.93	1590.68	1541.17	36.9409		1559.07	1182.91	1112.35	1284.78	138.652		1000.81	1345.03	1037.54	1127.79	109.134
2421.23	1948.96	2032.76	13.3604	2134.32	145.481		1565.56	1472.34	1587.36	1541.75	35.2709		1565.06	1179.91	1111.14	1285.37	141.247		989.379	1347.62	1035.56	1124.19	112.51
2422.91	1949.63	2029.9	13.3706	2134.15	146.231		1554.89	1472.45	1595.66	1541	36.2404		1563.81	1180.25	1103.18	1282.41	142.448		993.161	1355.17	1038.83	1129.06	113.824
2419.18	1941.59	2022.41	13.3807	2127.73	147.584		1557.05	1470.04	1590.17	1539.09	35.8231		1558.6	1177.92	1110.86	1282.46	139.421		1001.24	1360.84	1026.72	1129.6	115.855
2419.02	1940.4	2013.99	13.3909	2124.47	148.801		1555.21	1472.34	1593.43	1540.33	35.739		1569.03	1166.82	1100.63	1278.83	146.354		1002.68	1369.47	1020.54	1130.9	119.399
2418.86	1936.44	2005.2	13.401	2120.17	150.662		1558.09	1469.78	1593.28	1540.39	36.7353		1560.88	1167.79	1103.71	1277.46	142.914		1002.28	1372.6	1025.71	1133.53	119.727
2418.36	1935.53	2019.78	13.4112	2124.56	148.901		1558.1	1469	1584.4	1537.16	34.9185		1563.4	1170.36	1108.34	1280.7	142.479		996.004	1377.19	1012.1	1128.43	124.466
2419.37	1933.29	2014.63	13.4214	2122.43	150.314		1559.98	1460.97	1585.09	1535.34	37.8878		1567.98	1172.11	1097.04	1279.04	146.084		996.509	1381.77	998.792	1125.69	128.041
2420.02	1936.16	2005.49	13.4315	2120.56	151.064		1565.11	1465.76	1583.56	1538.14	36.5825		1562.91	1165.94	1094.46	1274.44	145.704		995.994	1383.02	1013.45	1130.82	126.201
2415.27	1937.15	2007.97	13.4417	2120.13	148.98		1570.11	1456.54	1588.42	1538.36	41.2476		1572.54	1162.23	1093.26	1276.01	149.596		995.937	1381.11	1005.33	1127.46	126.855
2413.47	1926.41	2014.29	13.4518	2118.06	149.867		1562.65	1460.7	1594.48	1539.28	40.3481		1571.57	1168.64	1096.16	1278.79	147.878		995.306	1386.86	994.918	1125.7	130.584
2405.49	1935.34	2006.04	13.462	2115.62	146.362		1566.29	1453.7	1591.85	1537.28	42.4371		1560.47	1167.95	1102.37	1276.93	143.028		995.553	1384.17	987.776	1122.5	130.854
2414.61	1927.03	1992.51	13.4722	2111.38	152.788		1574.7	1450.55	1585.14	1536.8	43.2274		1572.21	1167.69	1105.11	1281.67	146.39		997.753	1394.89	996.86	1129.83	132.527
2414.75	1922.55	1989.08	13.4823	2108.79	154.179		1571.3	1454.21	1590.5	1538.67	42.5929		1570.17	1168.04	1100.1	1279.43	146.684		997.595	1392.08	997.038	1128.9	131.587
2404.2	1933	1987.78	13.4925	2108.32	148.78		1572.7	1443.54	1585.49	1533.91	45.3374		1568.71	1168.72	1113.78	1283.74	143.366		993.683	1397.88	995.136	1128.9	134.492
2402.87	1925.88	1996.47	13.5026	2108.41	148.636		1575.05	1437.63	1580.84	1531.17	46.8011		1563.23	1155.97	1102.61	1273.94	145.465		1007.87	1395.19	999.285	1134.11	130.561
2398.18	1929.36	1981.77	13.5128	2103.1	148.312		1568.38	1449.02	1584.79	1534.06	42.7829		1565.83	1154.01	1105.28	1275.04	146.074		1006.74	1402.39	992.308	1133.81	134.352
2396.86	1924.53	1985.37	13.523	2102.25	148.347		1575.28	1439.7	1573.6	1529.53	44.9171		1560.49	1146.03	1095.74	1267.42	147.252		1013.96	1397.11	981.147	1130.74	133.522
2401.14	1926.1	1981.41	13.5331	2102.89	149.982		1571.34	1433.95	1584.73	1530.01	48.183		1555.86	1147.19	1105.15	1269.4	143.745		1032.41	1407.03	976.662	1138.7	135.125
2397.28	1918.07	1986.09	13.5433	2100.48	149.694		1582.37	1438.67	1578.25	1533.1	47.2268		1568.67	1147.51	1114.5	1276.89	146.2		1023.6	1415.22	973.656	1137.49	139.61
2397.58	1910.2	1983.71	13.5534	2097.17	151.697		1582.11	1435.78	1581.72	1533.2	48.7115		1562.77	1137.41	1113.18	1271.12	145.993		1032.89	1417.7	980.618	1143.73	137.81
2393.07	1910.82	1985.79	13.5636	2096.56	149.826		1587.09	1431.17	1581.52	1533.26	51.0687		1569.96	1136.18	1118.29	1274.81	147.664		1016.06	1424.18	975.774	1138.67	143.226
2390.52	1922.05	1978.47	13.5738	2097.01	147.654		1582.2	1435.01	1582.29	1533.17	49.0803		1567.8	1139.2	1117.34	1274.78	146.644		1024.15	1436.23	969.686	1143.36	147.28
2393.56	1904.84	1981.29	13.5839	2093.23	151.778		1580.82	1434.25	1573.74	1529.6	47.7228		1578.57	1138.87	1123.05	1280.16	149.271		1033.81	1442.55	978.606	1151.65	146.317
2395.5	1909.06	1973.38	13.5941	2092.64	152.561		1589.72	1428.34	1581.69	1533.25	52.5077		1568.66	1137.3	1114.06	1273.34	147.813		1027.84	1438.98	979.006	1148.61	145.869
2388.67	1902.23	1975.78	13.6042	2088.9	151.384		1585.59	1429.2	1571.56	1528.78	49.954		1574.27	1133.68	1115.31	1274.42	150.019		1025.48	1452.58	966.696	1148.25	153.109
2392.63	1906.93	1978.47	13.6144	2092.68	151.392		1592.88	1427.33	1579.45	1533.22	53.0864		1570.67	1130.17	1126.45	1275.76	147.458		1036.8	1451.62	969.359	1152.6	150.777
2385.79	1900.54	1969.41	13.6246	2085.25	151.58		1608.03	1419.75	1577.85	1535.21	58.3841		1573.31	1128.23	1114.67	1272.07	150.67		1022.61	1457.35	971.13	1150.36	154.21
2381.64	1895.57	1966.46	13.6347	2081.23	151.597		1604.39	1412.12	1577.08	1531.2	60.0594		1572.27	1130.68	1100.67	1267.87	152.443		1045.19	1456.85	971.832	1157.96	150.939
2387.15	1895.82	1969.85	13.6449	2084.27	152.94		1608.31	1405.38	1576.88	1530.19	63.0604		1575.43	1134.85	1096.26	1268.85	153.695		1044.92	1443.65	962.95	1150.51	148.471
2386.24	1886.87	1975.44	13.655	2082.85	153.833		1616.41	1397.7	1580.64	1531.58	67.734		1575.99	1119.92	1095.27	1263.72	156.294		1032.68	1442.76	962.352	1145.93	149.798
2389.72	1887.18	1972.01	13.6652	2082.97	155.32		1602.22	1392.38	1572.17	1522.25	65.5159		1576.38	1119.03	1099.65	1265.02	155.781		1048.64	1448.26	974.124	1157.01	147.206
2384.5	1883.49	1976.21	13.6754	2081.4	153.895		1611.15	1386.84	1582.97	1526.99	70.5439		1576.25	1120.14	1092.5	1262.96	156.848		1032.31	1441.04	950.95	1141.43	151.633
2380.66	1882.56	1977.89	13.6855	2080.37	152.649		1610.15	1383.12	1565.85	1519.71	69.4805		1578.2	1116.26	1084.47	1259.65	159.542		1036.13	1440.31	958.059	1144.83	149.447
2382.56	1888.62	1965.09	13.6957	2078.76	153.496		1610.77	1379.58	1572.73	1521.03	71.5716		1578.51	1113.45	1083.99	1258.65	160.156		1042.76	1439.56	950.556	1144.29	150.015
2377.35	1882.59	1973.35	13.7058	2077.76	152.068		1601.48	1376.9	1570.64	1516.34	70.284		1580.99	1114.84	1084.73	1260.19	160.637		1055.46	1449.77	968.273	1157.84	148.123
2373.98	1889.03	1969.47	13.716	2077.49	150.05		1601.64	1371.78	1567.66	1513.69	71.6313		1582.91	1099.44	1070.29	1250.88	166.227		1057.62	1452.34	959.96	1156.64	150.513
2373.5	1881.59	1964.63	13.7262	2073.24	152.033		1599.01	1367.21	1574.02	1513.42	73.4564		1582.88	1106	1058.73	1249.2	167.397		1065.1	1463.06	967.101	1165.09	151.649
2370.49	1884.11	1961.85	13.7363	2072.15	150.85		1604.79	1368.77	1572.37	1515.31	73.8646		1585.34	1098.59	1053.84	1245.93	170.199		1062.69	1461.07	967.753	1163.84	151.121
2370.07	1879.69	1970.58	13.7465	2073.45	150.617		1608.11	1359.92	1576.03	1514.69	77.9346		1597.07	1099.91	1059.28	1252.09	172.89		1064.36	1460.48	957.96	1160.93	152.891
2372.14	1881.77	1968.95	13.7566	2074.29	151.037		1601.37	1370.46	1576	1515.95	73.1092		1587.79	1095.85	1052.07	1245.24	171.741		1073.66	1470.14	966.595	1170.13	153.154
2366.73	1881.7	1969.38	13.7668	2072.6	149.227		1604.49	1357.36	1583.61	1515.15	79.1269		1587.95	1092.55	1062.8	1247.77	170.307		1073.72	1474.85	965.342	1171.3	154.965
2367.55	1881.06	1970.09	13.777	2072.9	149.55		1605.62	1363.28	1581.56	1516.82	77.0829		1588.2	1090.2	1061.46	1246.62	170.993		1078.79	1474.32	951.553	1168.22	157.396
2360.96	1879.69	1963.89	13.7871	2068.18	148.394		1606.48	1364.47	1584.74	1518.56	77.3004		1598.92	1095.52	1063.62	1252.69	173.361		1085.04	1472.72	954.899	1170.89	155.521
2367.38	1878.89	1958.93	13.7973	2068.4	151.264		1606.22	1362.71	1584.43	1517.79	77.7943		1602.34	1089.47	1062.61	1251.48	175.605		1075.46	1471.65	953.486	1166.87	156.406
2355.35	1866.68	1959.42	13.8074	2060.48	149.845		1612.71	1358.3	1580.07	1517.03	79.9204		1613.35	1083.2	1065.37	1253.97	179.76		1080.62	1476.13	947.088	1167.95	158.842
2362.79	1872.07	1952.95	13.8176	2062.6	151.898		1623.83	1357.64	1583.89	1521.79	82.8792		1609.33	1097.46	1068.19	1258.33	175.706		1085.71	1478.12	958.526	1174.12	156.373
2358.25	1868.67	1955.11	13.8278	2060.68	150.864		1624.87	1349.39	1573.82	1516.03	84.611		1619.2	1083.18	1063.81	1255.4	181.987		1093.55	1473.25	956.631	1174.48	154.527
2349.34	1857.56	1958.19	13.8379	2055.03	149.993		1622.17	1353.02	1576.47	1517.22	83.1528		1611.89	1083.1	1068.35	1254.45	178.773		1100.53	1482.08	942.87	1175.16	160.068
2355.41	1863.56	1948.55	13.8481	2055.84	151.783		1626.65	1342.72	1585.41	1518.26	88.5756		1616.67	1088.89	1062.74	1256.1	180.442		1095.55	1474.51	939.88	1169.98	158.757
2356.14	1854.74	1959.53	13.8582	2056.8	152.695		1626.29	1348.89	1577.76	1517.65	85.5317		1612.12	1085.06	1069.04	1255.41	178.416		1104.06	1476.89	937.805	1172.92	159.385
2355.28	1855.87	1955.83	13.8684	2055.66	152.565		1626.47	1337.17	1585.83	1516.49	90.4256		1605.34	1082.92	1066.75	1251.67	176.898		1117.26	1482.03	930.983	1176.76	161.832
2350.51	1852.52	1956.05	13.8786	2053.02	151.716		1623.57	1342.68	1577.4	1514.55	86.9608		1604.8	1091	1060.58	1252.13	176.555		1110.06	1478.39	931.088	1173.18	161.113
2345.49	1854.25	1953.12	13.8887	2050.95	150.01		1621.65	1333.63	1574.28	1509.86	89.1651		1609.34	1090.07	1057.83	1252.41	178.708		1115.75	1471.68	927.21	1171.55	159.631
2344.62	1846.51	1956.52	13.8989	2049.22	151.078		1618.25	1334.55	1571.49	1508.1	87.8192		1613.95	1086.2	1048.4	1249.52	182.543		1119.53	1479.63	924.157	1174.44	162.684
2346.07	1842.94	1954.79	13.909	2047.93	152.525		1616.2	1331.66	1567.4	1505.08	87.8511		1611.19	1079.77	1047.92	1246.29	182.68		1128.19	1482.93	925.143	1178.75	162.991
2350.33	1849.4	1954.08	13.9192	2051.27	152.552		1631.58	1333.42	1561.45	1508.82	90.0058		1612.91	1082.62	1051.71	1249.08	182.135		1126.37	1482.49	921.931	1176.93	163.783
2349.31	1845.2	1948.58	13.9294	2047.7	153.731		1628.71	1331.02	1558.48	1506.07	89.8437		1610.32	1084.64	1040.98	1245.31	182.937		1143.06	1485.03	928.166	1185.42	162.141
2339.41	1838.85	1947.64	13.9395	2041.97	152.003		1623.81	1330.9	1555.5	1503.4	88.4767		1615.28	1090.57	1049.14	1251.66	182.201		1144.24	1479.76	922.111	1182.04	162.083
2334.86	1842.34	1953.26	13.9497	2043.48	149.164		1622.34	1331.56	1557.12	1503.67	88.0932		1617.69	1078.96	1054.39	1250.35	183.809		1147.81	1481.34	926.428	1185.19	161.275
2339.35	1842.73	1946.54	13.9598	2042.88	151.237		1614.08	1325.17	1569.35	1502.86	89.7824		1616.23	1087.34	1056.87	1253.48	181.589		1148.98	1476.94	920.214	1182.04	161.561
2336.54	1842.78	1944.28	13.97	2041.2	150.55		1614.3	1322.16	1564.77	1500.41	90.2644		1602.9	1088.16	1059.03	1250.03	176.636		1155.43	1486.32	910.461	1184.07	166.852
2341.58	1836.39	1944.58	13.9802	2040.85	153.576		1607.74	1312.36	1555.65	1491.92	91.0282		1609.69	1077.01	1058.99	1248.56	180.64		1163.58	1489.26	900.465	1184.44	170.291
2340.29	1838.64	1937.51	13.9903	2038.82	153.417		1613.29	1321.86	1560.87	1498.67	89.6913		1614.36	1074.32	1060.06	1249.58	182.437		1170.07	1491.14	905.096	1188.77	169.436
2346.69	1843.11	1947.65	14.0005	2045.82	153.434		1610.12	1315.9	1558.12	1494.72	90.6586		1613.73	1069.74	1050.93	1244.8	184.546		1163.48	1497.33	895.834	1185.55	173.987
2341.95	1845.31	1952.63	14.0106	2046.63	150.876		1621.48	1319.89	1562.16	1501.18	92.2467		1615.59	1068.65	1064.46	1249.56	183.014		1186.07	1500.42	896.606	1194.37	174.356
2336.02	1848.61	1956.14	14.0208	2046.92	147.844		1600.43	1313.46	1550.9	1488.26	88.5628		1618.9	1079.42	1066.25	1254.86	182.062		1192.26	1491.24	892.291	1191.93	172.901
2341.26	1836.32	1952.34	14.031	2043.31	152.694		1617.9	1305.52	1553.58	1492.34	95.2344		1626.78	1071.17	1060.78	1252.91	186.959		1201.54	1495.21	892.635	1196.46	173.966
2353.56	1829.07	1954.91	14.0411	2045.85	158.087		1612.7	1299.95	1551.13	1487.92	95.6543		1627.92	1064.07	1062.52	1251.5	188.211		1201.93	1484.7	883.235	1189.95	173.73
2347.07	1828.77	1957.25	14.0513	2044.37	155.832		1611.5	1304.34	1549.16	1488.33	93.7404		1634.63	1085.43	1054.99	1258.35	188.346		1198.85	1492.05	878.616	1189.84	177.139
2341.41	1824.01	1957.25	14.0614	2040.89	155.104		1600.08	1299.7	1547.02	1482.27	92.5581		1634.73	1077.57	1057.91	1256.73	189.081		1195.48	1496.63	882.589	1191.57	177.27
2343.16	1827.13	1946.82	14.0716	2039.03	155.938		1603.97	1289.06	1557.12	1483.38	98.0979		1630.43	1070.48	1058.8	1253.23	188.628		1204.25	1485.44	887.818	1192.5	172.617
2339.66	1823.71	1950	14.0818	2037.79	155.274		1612.3	1287.95	1547.29	1482.51	99.0758		1639.51	1068.37	1066.69	1258.19	190.661		1202.69	1494.6	884.562	1193.95	176.158
2343.05	1823.83	1953.62	14.0919	2040.17	156.009		1604.31	1282.89	1540.71	1475.97	98.2692		1632.97	1076.24	1049.37	1252.86	190.212		1216.28	1491.84	881.212	1196.44	176.552
2333.22	1828.38	1944.87	14.1021	2035.49	152.615		1611.7	1285.82	1536.58	1478.03	98.5249		1629.2	1072.86	1054.53	1252.2	188.579		1225.24	1481.29	872.331	1192.95	176.531
2339.17	1820.69	1949.3	14.1122	2036.38	155.878		1608.19	1279.75	1539.81	1475.91	100.051		1641.6	1073.57	1062.04	1259.07	191.294		1235.31	1488.8	877.612	1200.57	177.288
2345.12	1823.07	1950.59	14.1224	2039.59	157.137		1597.99	1276.17	1540.18	1471.45	99.0529		1640.53	1069.55	1062.53	1257.53	191.507		1231.99	1481.72	872.176	1195.3	176.914
2339.41	1825.72	1948.07	14.1326	2037.73	154.919		1600.07	1271.63	1533.38	1468.36	100.23		1644.83	1065.68	1055.36	1255.29	194.793		1241.4	1480.02	869.442	1196.95	177.653
2337.56	1810.24	1944.38	14.1427	2030.73	158.23		1605.58	1270.27	1533.19	1469.68	101.872		1640.66	1068.63	1046.01	1251.77	194.558		1228.92	1472.77	877.983	1193.22	172.624
2337.3	1818.5	1945.73	14.1529	2033.84	156.112		1596.16	1275.42	1532.69	1468.09	98.0613		1654.89	1071.24	1061.31	1262.48	196.225		1240.76	1494.05	862.826	1199.21	183.4
2330.45	1829.07	1936.45	14.163	2031.99	152.417		1601.45	1273.63	1527.3	1467.46	99.2513		1650.46	1068.62	1054.32	1257.8	196.372		1241.14	1487.7	845.627	1191.49	187.004
2333.47	1816.69	1939.79	14.1732	2029.98	155.851		1602.48	1269.74	1520.57	1464.26	100.094		1659.3	1076.37	1060.61	1265.42	196.992		1256.44	1491.6	857.637	1201.89	185.03
2336.61	1819.92	1929.64	14.1834	2028.72	157.166		1592.51	1271.17	1518.37	1460.68	97.1433		1652.87	1065.7	1059.14	1259.24	196.826		1263.34	1490.96	852.845	1202.38	186.712
2330.03	1823.49	1929.46	14.1935	2027.66	154.248		1602.36	1273.97	1511.24	1462.52	97.8766		1649.54	1068.4	1051.54	1256.49	196.583		1264.58	1479.94	851.577	1198.7	184.359
2331.68	1808.69	1933.65	14.2037	2024.67	157.687		1602.74	1267.71	1518.62	1463.02	100.63		1651.9	1058.69	1056.54	1255.71	198.095		1264.95	1480.44	837.459	1194.28	188.947
2329.18	1818.58	1929.47	14.2138	2025.74	155.057		1596.26	1267.14	1510.11	1457.84	98.5364		1656.39	1071.07	1061.43	1262.96	196.733		1272.7	1470.32	837.205	1193.41	187.015
2333.18	1815.95	1930.27	14.224	2026.47	156.865		1599.51	1280.24	1505.76	1461.84	94.745		1660.07	1065.72	1048.55	1258.12	201.039		1284.91	1476.83	826.69	1196.14	192.855
2336.92	1822.03	1930.2	14.2342	2029.72	156.745		1605.61	1275.91	1518.55	1466.69	98.6459		1670.64	1064.09	1047.53	1260.76	204.998		1273.31	1460.03	829.883	1187.74	186.87
2332.65	1824.24	1934.67	14.2443	2030.52	154.392		1610.88	1271.68	1502.2	1461.59	100.003		1672.74	1067.17	1053.99	1264.64	204.089		1281.07	1470.41	818.061	1189.85	193.761
2331.14	1825.27	1928.02	14.2545	2028.14	154.373		1604.86	1271.1	1501.01	1458.99	98.6124		1689.39	1058.89	1050.21	1266.16	211.63		1293.41	1463.24	827.308	1194.65	190.103
2333.64	1815.21	1928.85	14.2646	2025.9	157.328		1612.45	1264.55	1511.59	1462.86	103.341		1681.82	1074.47	1044.3	1266.86	207.66		1290.38	1463.05	818.843	1190.75	192.521
2330.81	1824.89	1934.9	14.2748	2030.2	153.624		1603.04	1260.45	1502.49	1455.33	101.669		1682.21	1061.44	1052.62	1265.42	208.408		1286.06	1468.61	821.459	1192.04	192.639
2327.28	1831.45	1936.75	14.285	2031.83	150.819		1603.68	1261.97	1498.85	1454.84	101.068		1669.09	1073.48	1036.72	1259.77	204.938		1301.46	1472.85	827.01	1200.44	193.159
2318.15	1819.72	1941.26	14.2951	2026.38	150.046		1613.96	1248.43	1506.86	1456.42	108.491		1670.03	1078.4	1051.67	1266.7	201.81		1304.18	1473.4	823.652	1200.41	194.611
2335.14	1829.38	1931.3	14.3053	2031.94	154.428		1605.17	1246.15	1509.19	1453.5	107.316		1672.86	1071.13	1050.88	1264.96	204.035		1307.64	1481.66	806.281	1198.53	202.454
2327.97	1820.78	1932.7	14.3154	2027.15	153.84		1609.83	1247.22	1506.6	1454.55	107.862		1659.19	1068.3	1045.19	1257.56	200.926		1325.74	1482.09	802.438	1203.42	205.511
2323.7	1819.04	1939.58	14.3256	2027.44	152.163		1614.23	1235.01	1513.86	1454.36	113.44		1651.57	1079.46	1044.74	1258.59	196.745		1328.25	1499.1	799.897	1209.08	210.454
2326.75	1818.64	1929.28	14.3358	2024.89	154.274		1611.15	1238.12	1502.98	1450.75	110.807		1668.08	1078.9	1044.38	1263.79	202.391		1323.97	1496.29	798.143	1206.13	209.972
2320.42	1815.7	1930.78	14.3459	2022.3	152.718		1614.15	1226.48	1495.83	1445.49	114.706		1668.48	1079.49	1056.41	1268.13	200.288		1331.01	1503.45	796.084	1210.18	212.948
2322.13	1807.65	1935.96	14.3561	2021.91	154.61		1614.19	1230.2	1510.52	1451.64	114.692		1670.03	1085.52	1058.23	1271.26	199.54		1334.88	1501.51	788.604	1208.33	215.306
2320.93	1807.59	1935.72	14.3662	2021.42	154.259		1619.84	1221.05	1495.2	1445.36	117.787		1670.35	1073.87	1064.33	1269.52	200.435		1342.42	1510.77	794.088	1215.76	216.365
2314.22	1802.44	1923.62	14.3764	2013.43	154.411		1608.81	1217.9	1502.81	1443.17	116.72		1670.31	1077.52	1074.65	1274.16	198.076		1345.13	1511.98	778.149	1211.75	222.088
2314.89	1800.41	1930.54	14.3866	2015.28	154.446		1610.76	1221.42	1492.06	1441.41	115.209		1659.36	1071.65	1076.77	1269.26	195.055		1360.14	1515.46	784.832	1220.14	222.226
2309.75	1797.12	1931.36	14.3967	2012.74	153.478		1617.72	1214.51	1493.59	1441.94	119.227		1659.07	1076.08	1067.19	1267.45	195.83		1369.34	1506.1	776.86	1217.43	223.796
2309	1793.76	1927.25	14.4069	2010	154.384		1618.61	1210.85	1503.14	1444.2	121.346		1652.59	1084.24	1064.43	1267.09	192.836		1368.46	1505.01	779.522	1217.66	222.589
2313.7	1788.13	1925.07	14.417	2008.97	157.412		1618.42	1213.33	1495.06	1442.27	119.882		1658.71	1072.81	1082.26	1271.26	193.745		1374.94	1502.18	779.203	1218.77	222.833
2301.52	1786.89	1924.42	14.4272	2004.28	153.832		1615.46	1214.16	1501.68	1443.77	119.409		1660.23	1066.67	1083.2	1270.04	195.156		1372.05	1511.32	775.977	1219.78	225.515
2300.32	1801.4	1918.82	14.4374	2006.85	150.601		1613.69	1204.19	1504.58	1440.82	122.435		1659.22	1066.2	1088.33	1271.25	194.09		1368.22	1508.51	779.491	1218.74	223.327
2294.24	1784.4	1921.74	14.4475	2000.13	152.308		1620.11	1198.77	1500.37	1439.75	125.35		1664.47	1075.78	1088.48	1276.24	194.15		1373.82	1508.3	766.514	1216.21	228.174
2292.93	1785.47	1921.26	14.4577	1999.89	151.676		1621.65	1199.94	1495.62	1439.07	124.98		1667.46	1075.25	1086.73	1276.48	195.518		1366.93	1510.8	768.998	1215.58	227.119
2291.08	1785.46	1918	14.4678	1998.18	151.367		1624.37	1191.49	1499.92	1438.59	128.669		1663.73	1076.36	1085.38	1275.16	194.306		1373.67	1511.01	782.992	1222.56	223.33
2294.11	1777.97	1915.74	14.478	1995.94	154.296		1616.27	1188.75	1504.19	1436.4	127.983		1663.61	1073.92	1080.07	1272.53	195.548		1384.44	1516.46	780.166	1227.02	226.655
2287.5	1778.38	1924.44	14.4882	1996.77	151.355		1616.72	1184.79	1488.28	1429.93	128.054		1668.04	1070.4	1070.86	1269.77	199.139		1398.95	1519.35	773.459	1230.58	231.19
2288.21	1765.74	1921.62	14.4983	1991.86	154.859		1616.79	1177.95	1489.49	1428.08	130.35		1666.11	1080.44	1069.98	1272.18	196.987		1412.36	1528.5	780.189	1240.35	232.51
2291.16	1767.04	1921.87	14.5085	1993.36	155.464		1623.98	1184.46	1489.7	1432.71	130.04		1664.15	1077.7	1077.41	1273.09	195.532		1409.1	1532.19	768.004	1236.43	236.894
2278.52	1765.65	1919.91	14.5186	1988.03	151.92		1621.17	1172.58	1481.39	1425.05	132.527		1654.01	1075.15	1060.6	1263.25	195.423		1426.26	1529.35	777.078	1244.23	235.465
2288.29	1758.35	1914.87	14.5288	1987.17	157.194		1623.73	1171.14	1477.92	1424.27	133.378		1666.93	1078.2	1066.03	1270.39	198.303		1431.92	1541.63	773.421	1248.99	239.884
2284.51	1762.85	1916.37	14.539	1987.91	154.78		1629.33	1169.65	1474.26	1424.41	135.017		1656.26	1075.83	1057.56	1263.22	196.591		1424.63	1544.35	765.87	1244.95	242.021
2283.94	1759.06	1914.34	14.5491	1985.78	155.673		1629.09	1171.28	1473.96	1424.78	134.427		1650.33	1072.24	1066.07	1262.88	193.732		1433.4	1556.92	768.44	1252.92	244.85
2290.76	1749.56	1907.22	14.5593	1982.52	160.703		1618.73	1170.4	1459.31	1416.14	131.209		1663.54	1081.11	1064.26	1269.64	197.012		1428.22	1551.45	769.734	1249.8	242.656
2281.84	1752.28	1912.78	14.5694	1982.3	156.773		1627.31	1168.2	1467.3	1420.94	134.546		1655.01	1086.29	1061.39	1267.56	193.857		1431.23	1558.7	771.656	1253.87	243.896
2280.1	1758.48	1917.09	14.5796	1985.22	154.385		1627.11	1161.95	1446.53	1411.86	135.394		1649.86	1083.82	1063.77	1265.82	192.11		1435.79	1561.64	763.392	1253.61	247.785
2279.16	1760.05	1904.85	14.5898	1981.35	154.659		1624.23	1161.95	1461.81	1416	135.401		1659.77	1084.96	1062.83	1269.19	195.395		1440.71	1558.79	774.172	1257.89	244.249
2276.58	1753.08	1908.43	14.5999	1979.36	155.227		1630.23	1174.83	1453.44	1419.5	132.552		1657.02	1085.07	1059.65	1267.24	195.026		1441.41	1566.47	779.178	1262.35	244.271
2274.41	1751.55	1916.81	14.6101	1980.92	154.303		1613.55	1164.41	1446.62	1408.19	131.072		1662.7	1088.13	1061.14	1270.65	196.176		1441.01	1559.86	764.212	1255.03	247.795
2273.6	1753.55	1917.19	14.6202	1981.45	153.523		1622.23	1166.25	1441.72	1410.07	132.578		1664.98	1090.62	1062.94	1272.85	196.23		1447.52	1561.48	768.273	1259.09	247.605
2262.39	1753.48	1909.6	14.6304	1975.16	150.522		1614.38	1170.5	1446.35	1410.41	129.393		1666.54	1091.09	1060.23	1272.62	197.162		1455.21	1554.06	761.153	1256.81	249.465
2266.74	1749.14	1906.28	14.6406	1974.06	153.213		1613.4	1166.42	1451.92	1410.58	130.678		1663.98	1091.82	1062.53	1272.78	195.786		1470.24	1548.31	769.7	1262.75	247.553
2274.14	1744.4	1906.04	14.6507	1974.86	156.746		1613.4	1166.73	1439	1406.38	129.968		1674.72	1096.91	1060.14	1277.25	199.016		1467.83	1543.65	758.096	1256.52	250.173
2265.89	1743.02	1903.58	14.6609	1970.83	154.64		1612.45	1158.44	1441.75	1404.21	132.398		1659.93	1094.26	1052.8	1269	195.834		1481.24	1545.18	774.312	1266.91	246.989
2268.3	1747.95	1903.26	14.671	1973.17	154.226		1614.73	1157.32	1449.33	1407.12	133.719		1648.22	1090.92	1062.54	1267.23	190.674		1479.14	1542.37	778.962	1266.82	244.612
2264.45	1734.42	1912.69	14.6812	1970.52	155.715		1619.51	1150.44	1440.25	1403.4	136.656		1650.92	1088.2	1067.34	1268.82	191.146		1472.69	1536.82	782.218	1263.91	241.557
2262.85	1740.06	1897.57	14.6914	1966.83	154.838		1616.38	1149.15	1439.99	1401.84	136.22		1646.18	1088.37	1048.62	1261.06	192.904		1473.56	1551.54	776.174	1267.09	246.489
2260.61	1742.66	1896.06	14.7015	1966.44	153.608		1620.56	1135.88	1426.18	1394.21	140.825		1637.26	1081.07	1057.8	1258.71	189.395		1485.12	1542	782.746	1269.96	244.158
2259.51	1739.07	1892.3	14.7117	1963.63	154.413		1624.14	1140.14	1430.4	1398.23	140.643		1650.04	1083.44	1065.93	1266.47	191.849		1479.8	1537.67	790.912	1269.46	239.857
2265.58	1741.07	1891.96	14.7218	1966.2	155.899		1619.27	1133.21	1420.48	1390.99	141.084		1644.78	1079.4	1069.71	1264.63	190.096		1485.55	1541.86	772.465	1266.63	247.615
2250.67	1737	1898.54	14.732	1962.07	151.648		1618.59	1136.24	1427.83	1394.22	140.252		1651.99	1082.66	1063.55	1266.07	193.041		1492.74	1534.98	786.979	1271.57	242.6
2263.07	1741.1	1897.38	14.7422	1967.18	154.67		1617.2	1126.76	1421.19	1388.38	142.526		1652.63	1076.89	1059.94	1263.15	194.8		1487.36	1535.38	772.484	1265.07	246.684
2247.41	1739.71	1898.32	14.7523	1961.81	149.961		1621.49	1130.88	1418.74	1390.37	142.334		1651.29	1085.2	1071.18	1269.22	191.074		1495.36	1528.82	774.208	1266.13	246.15
2260.77	1735.06	1890.59	14.7625	1962.14	155.918		1621.29	1120.81	1422.12	1388.07	145.475		1649.97	1083.69	1060.74	1264.8	192.699		1504.36	1546.99	776.931	1276.09	249.885
2253.38	1737.38	1884.25	14.7726	1958.34	153.496		1619.4	1114.26	1417.71	1383.79	146.805		1646.02	1093.28	1070.33	1269.88	188.19		1490.49	1534.43	779.566	1268.16	244.628
2255.96	1736.54	1891.68	14.7828	1961.39	153.941		1616.57	1119.73	1408.48	1381.59	144.053		1648.24	1088.97	1063.63	1266.95	190.788		1509.4	1534.59	776.312	1273.43	248.667
2254.98	1734.33	1897.92	14.793	1962.41	153.72		1616.09	1112.39	1414.41	1380.97	146.365		1640.53	1091.26	1059.92	1263.9	188.529		1501.9	1534.57	773.623	1270.03	248.383
2252.74	1733.13	1887.6	14.8031	1957.82	154.051		1625.6	1113.06	1410.69	1383.12	148.6		1650.38	1091.36	1068.21	1269.98	190.315		1499.9	1540.33	782.891	1274.37	246.018
2248.87	1729.1	1898.2	14.8133	1958.72	153.065		1625.33	1111.88	1404.26	1380.49	148.696		1642.94	1097.09	1057.04	1265.69	188.979		1509.01	1539.16	777.042	1275.07	249.166
2248.1	1729.67	1887.84	14.8234	1955.2	153.401		1617.12	1108.13	1400.83	1375.36	147.484		1648.89	1093.47	1053.58	1265.31	192.135		1518.03	1530.8	776.589	1275.14	249.302
2248.86	1725.77	1892.59	14.8336	1955.74	154.27		1618.92	1114.44	1395.31	1376.23	145.944		1638.57	1098.98	1046.28	1261.27	189.258		1521.99	1533.71	782.975	1279.56	248.315
2248.66	1720.18	1884.78	14.8438	1951.21	156.134		1627.27	1100.27	1400.55	1376.03	152.624		1640.29	1105.07	1043.67	1263.01	189.472		1527.61	1539.33	782.245	1283.06	250.431
2248.35	1719.84	1883.44	14.8539	1950.55	156.212		1610.82	1102.93	1386.27	1366.67	146.943		1627.7	1100.64	1036.01	1254.78	187.389		1527.24	1529.91	787.656	1281.6	246.973
2243.29	1722.24	1891.31	14.8641	1952.28	153.471		1612.68	1101.99	1375.67	1363.45	147.548		1640.83	1117.74	1044.85	1267.81	187.694		1523.19	1531.7	793.317	1282.74	244.722
2230.83	1709.09	1887.04	14.8742	1942.32	153.129		1615.07	1083.27	1375.91	1358.08	153.774		1639.92	1098.4	1038.62	1258.98	191.253		1521.86	1528.41	791.363	1280.55	244.599
2243.31	1714.77	1880.17	14.8844	1946.08	156.093		1617.14	1091.49	1367.84	1358.82	151.808		1645.28	1107.79	1041.1	1264.72	191.252		1520.03	1536.76	793.069	1283.29	245.156
2242.22	1710.06	1881.34	14.8946	1944.54	156.838		1605.4	1081.82	1378.85	1355.35	151.601		1627.59	1110.56	1032.11	1256.75	186.796		1518.93	1532.78	791.275	1280.99	244.892
2239.53	1698.93	1878.61	14.9047	1939.02	158.955		1602.81	1079.03	1364.18	1348.67	151.399		1630.15	1125.37	1023.7	1259.74	187.516		1508.88	1546.1	791.302	1282.09	245.63
2230.06	1690.84	1881.61	14.9149	1934.17	157.861		1604.2	1071.87	1383.69	1353.25	154.422		1624.81	1106.02	1034	1254.94	186.098		1519.92	1546.97	788.304	1285.06	248.502
2227.34	1696.95	1874.65	14.925	1932.98	155.865		1606.34	1074.33	1368.92	1349.86	153.875		1622.72	1117.48	1028.24	1256.15	185.087		1519	1547.12	784.553	1283.55	249.633
2225.76	1695.18	1874	14.9352	1931.65	155.853		1605.94	1076.48	1376.71	1353.04	153.298		1628.69	1117.63	1035.88	1260.73	185.484		1504.97	1551.04	790.482	1282.16	246.199
2228.26	1694.69	1882.18	14.9454	1935.04	156.28		1603.15	1067.79	1378.92	1349.95	155.222		1629.49	1111.43	1053.58	1264.83	183.09		1507.66	1549.29	778.35	1278.43	250.33
2223.79	1688.8	1872.86	14.9555	1928.48	156.923		1601.25	1072.91	1374.22	1349.46	153.021		1629.4	1116.05	1049.85	1265.1	183.152		1496.05	1553.88	789.604	1279.84	245.688
2227.36	1684.81	1861.01	14.9657	1924.39	159.794		1609.87	1071.76	1384.92	1355.52	156.031		1626.27	1114.41	1040.16	1260.28	184.246		1493.26	1563.48	790.771	1282.5	246.7
2225	1679.4	1866.82	14.9758	1923.74	160.054		1607.27	1070.72	1379.39	1352.46	155.474		1639.64	1118.52	1047.17	1268.44	186.737		1498.94	1559.98	787.277	1282.07	248.021
2222.1	1682.14	1865.26	14.986	1923.17	158.538		1603.92	1066.82	1381.19	1350.64	155.795		1627.56	1115.17	1045.64	1262.79	183.488		1515.92	1556.15	796.495	1289.52	246.787
2222.76	1682.08	1870.38	14.9962	1925.07	158.461		1606.87	1064.73	1382.76	1351.45	157.283		1628.87	1123.6	1048.71	1267.06	182.193		1518.61	1550.53	802.971	1290.7	244.04
2220.83	1678.26	1871.71	15.0063	1923.6	158.76		1606.41	1064.91	1387.98	1353.1	157.289		1637.05	1115.87	1051.44	1268.12	185.398		1530.45	1545.97	798.262	1291.56	246.691
2224.79	1674.45	1865.54	15.0165	1921.59	161.325		1608.11	1069.92	1381.02	1353.02	155.99		1638.13	1113.75	1053.08	1268.32	185.732		1527.65	1543.26	792.151	1287.69	247.81
2226.69	1671.46	1864.65	15.0266	1920.93	162.732		1613.05	1076.32	1386.48	1358.61	155.565		1644.29	1119.74	1062.58	1275.54	185.114		1536.48	1550.86	793.126	1293.49	250.216
2227.52	1677.28	1873.26	15.0368	1926.02	161.018		1611.28	1067.82	1373.62	1350.91	157.292		1649.38	1105.73	1054.5	1269.87	190.331		1534	1555.34	810.646	1299.99	244.751
2218.1	1672.48	1874.85	15.047	1921.81	159.248		1614.51	1069.94	1377.4	1353.95	157.64		1640.65	1110.07	1049.65	1266.79	187.743		1518.95	1554.56	810.983	1294.83	242.142
2218.98	1667.46	1871.26	15.0571	1919.23	161.007		1606.09	1063.78	1374.92	1348.26	157.117		1639.83	1104.15	1055.82	1266.6	187.136		1524.08	1552.6	813.732	1296.8	241.676
2214.75	1662.81	1871.32	15.0673	1916.29	160.91		1609.04	1073.09	1370.5	1350.88	155.025		1642.1	1118.66	1063.72	1274.83	184.321		1520.74	1569.1	820.826	1303.55	241.767
2218.95	1662.93	1865.17	15.0774	1915.69	162.484		1605.42	1066.09	1366.01	1345.84	156.019		1645.1	1123.2	1057.71	1275.34	185.844		1514.91	1568.72	822.082	1301.9	240.413
2206.27	1657.33	1867.49	15.0876	1910.36	159.909		1617.86	1073.22	1354.71	1348.6	157.256		1644.37	1115.69	1061.07	1273.71	185.999		1511.6	1577.56	820.168	1303.11	242.219
2213.16	1661.95	1848.03	15.0978	1907.71	161.895		1613.54	1073.24	1368.1	1351.63	156.19		1651.05	1116.75	1065.41	1277.74	187.245		1522.29	1574.5	821.289	1306.03	242.838
2213.16	1655.88	1859.81	15.1079	1909.62	162.787		1619.74	1065.19	1350.66	1345.2	160.109		1647.72	1115.77	1051.94	1271.81	188.855		1540.17	1584.33	815.09	1313.2	249.379
2209.27	1650.64	1851.45	15.1181	1903.79	163.372		1619.26	1063.36	1349.67	1344.1	160.499		1652.76	1117.78	1055.55	1275.36	189.551		1542.16	1595.96	820.071	1319.4	250.145
2194.17	1655.04	1850.3	15.1282	1899.84	157.593		1607.62	1068.75	1339.06	1338.48	155.561		1643.99	1121.59	1049.23	1271.6	187.362		1540.5	1597.12	808.579	1315.4	253.937
2199.22	1655.23	1854.4	15.1384	1902.95	158.901		1615.63	1066.48	1343.21	1341.78	158.528		1648.1	1119.87	1053.2	1273.72	188.176		1552.83	1618.49	809.392	1326.9	259.449
2203.72	1654.08	1839.5	15.1486	1899.1	161.44		1602.52	1054.18	1338.68	1331.79	158.328		1632.78	1127.44	1050.36	1270.2	182.655		1547.17	1617.26	821.74	1328.73	254.299
2187.71	1647.64	1843.54	15.1587	1892.96	157.852		1612.77	1063.54	1331.51	1335.94	158.565		1634.07	1133.74	1045.6	1271.14	183.241		1554.91	1636.53	819.059	1336.83	259.957
2195.05	1648.77	1844.86	15.1689	1896.22	159.777		1599.56	1061.22	1322.24	1327.67	155.431		1619.07	1131.02	1048.16	1266.08	178.108		1556.8	1646.44	822.83	1342.02	260.884
2192.05	1654.5	1840.78	15.179	1895.78	157.594		1607.06	1058.78	1326.12	1330.66	158.291		1616.32	1131.43	1053.26	1267	176.109		1557.65	1649.38	820.015	1342.35	262.504
2192.33	1649.86	1846.04	15.1892	1896.08	158.583		1611.52	1061.17	1316.3	1329.66	159.012		1612.75	1140.75	1050.71	1268.07	174.289		1563.75	1655.63	812.96	1344.11	266.898
2191.64	1637.56	1841.19	15.1994	1890.13	161.809		1604.3	1066.06	1301.88	1324.08	155.773		1606.85	1125.45	1053.13	1261.81	173.778		1556.39	1665.46	818.222	1346.69	266.103
2181.31	1644.71	1840.05	15.2095	1888.69	156.8		1605.41	1062.19	1293.35	1320.32	157.393		1612.47	1126.67	1059.16	1266.1	174.279		1555.74	1664.05	822.174	1347.32	264.428
2178.14	1639.18	1844.69	15.2197	1887.34	157.042		1610.43	1053.66	1297.39	1320.49	161.141		1610.33	1133.74	1058.69	1267.59	172.738		1569.3	1672.13	816.667	1352.7	269.654
2187.47	1642.45	1840.7	15.2298	1890.2	159.269		1598.25	1049.66	1287.92	1311.94	158.819		1623.99	1130.22	1062.97	1272.4	176.867		1572.82	1673.22	818.468	1354.84	269.745
2178.21	1642.87	1830.7	15.24	1883.93	156.814		1606.44	1045.94	1296.44	1316.27	162.107		1623.88	1120.72	1069.26	1271.29	176.923		1574.19	1683.87	818.969	1359.01	271.871
2181.83	1636.56	1837.06	15.2502	1885.15	159.233		1610.72	1043.18	1280.71	1311.54	164.559		1625.04	1120.86	1077.15	1274.35	175.8		1577.89	1677.85	821.155	1358.96	270.448
2179.97	1635.96	1843.3	15.2603	1886.41	158.514		1607.32	1048.31	1281.37	1312.33	162.113		1618.76	1121.43	1080.71	1273.63	172.961		1572.75	1689.83	831.027	1364.54	268.887
2178.4	1626.53	1837.58	15.2705	1880.84	160.774		1605.98	1053.21	1287.07	1315.42	160.199		1595.63	1121.16	1084.25	1267.02	164.653		1559.56	1675.62	829.31	1354.83	264.887
2177.5	1624.29	1847.56	15.2806	1883.12	160.685		1613.03	1053.97	1273.59	1313.53	162.618		1604.42	1118.46	1093.54	1272.14	166.295		1571.48	1684.47	834.656	1363.54	266.444
2168.32	1615.91	1836.05	15.2908	1873.43	160.561		1616.64	1050.7	1279.85	1315.73	164.355		1605.68	1112.11	1080.18	1265.99	170.096		1560.57	1681.92	829.723	1357.4	266.156
2167.11	1613.54	1838.5	15.301	1873.05	160.732		1603.14	1044.05	1274.83	1307.34	162.213		1606.67	1121.63	1079.7	1269.33	169.101		1562.49	1678.83	850.275	1363.87	258.982
2160.46	1620.22	1830.82	15.3111	1870.5	157.209		1604.62	1047.7	1264.03	1305.45	162.095		1604.93	1119.16	1071.57	1265.22	170.412		1547.71	1684.65	846.505	1359.62	259.585
2167.07	1604.67	1832.07	15.3213	1867.94	163.34		1606.26	1044.61	1260.64	1303.84	163.568		1608.02	1122.52	1076.87	1269.14	169.951		1549.88	1687.09	841.14	1359.37	262.124
2163.89	1610.24	1820.28	15.3314	1864.8	161.368		1616.46	1041.62	1267.78	1308.62	167.195		1601.47	1129.94	1077.8	1269.74	166.549		1531.94	1690.94	843.497	1355.46	260.064
2161.61	1604.99	1822.09	15.3416	1862.9	161.973		1604.4	1040.48	1269.25	1304.71	163.751		1595.8	1126.56	1078.83	1267.06	164.943		1538.23	1691.56	839.164	1356.32	262.337
2163.29	1607.31	1819	15.3518	1863.2	162.012		1607.6	1053.91	1266.79	1309.43	161.253		1588.4	1123.54	1075.74	1262.56	163.502		1550.19	1702.96	860.254	1371.13	259.219
2171.03	1599.63	1822.47	15.3619	1864.38	166.275		1609.2	1033.43	1263.65	1302.09	167.32		1598.02	1129.38	1069.09	1265.5	167.171		1542.81	1698.87	855.943	1365.87	258.915
2160.61	1606.9	1823.31	15.3721	1863.6	161.107		1613.18	1043.4	1260.2	1305.59	166.04		1598.03	1134.84	1072.72	1268.53	165.723		1548.61	1709.43	858.797	1372.28	260.905
2158.26	1596.89	1820.03	15.3822	1858.39	163.184		1606.18	1028.54	1275.45	1303.39	167.337		1601.64	1139.02	1068.52	1269.73	167.2		1568.45	1713.89	853.461	1378.6	265.906
2165.52	1599.24	1816.31	15.3924	1860.36	164.947		1604.2	1035.76	1264.32	1301.43	165.139		1592	1129.44	1060.96	1260.8	166.775		1557.28	1722.03	851.566	1376.96	266.967
2163.6	1598.95	1821.11	15.4026	1861.22	164.229		1607.3	1034.88	1268.71	1303.63	166.162		1606.2	1133.52	1069.33	1269.68	169.274		1560.28	1721.78	856.256	1379.44	265.713
2167.54	1598.59	1820.52	15.4127	1862.22	165.561		1608.31	1021.99	1261.66	1297.32	170.192		1593.26	1129.73	1067.7	1263.56	165.819		1558.27	1715.82	853.168	1375.75	265.22
2167.8	1586.01	1805.89	15.4229	1853.23	169.608		1613.28	1021.62	1262.28	1299.06	171.784		1592.98	1140.49	1068.95	1267.48	164.057		1565.91	1728.77	858.356	1384.35	267.164
2169.44	1577.26	1818.2	15.433	1854.97	171.933		1616.29	1026.08	1260.07	1300.82	171.592		1603.14	1147.32	1063.34	1271.27	167.7		1569.21	1727.09	850.95	1382.42	269.613
2167.69	1584.47	1810.37	15.4432	1854.17	169.78		1610.1	1017.24	1260.22	1295.85	172.07		1607.76	1137.59	1070.01	1271.78	169.114		1571.11	1737.02	854.155	1387.43	270.904
2172.2	1579.66	1818.7	15.4534	1856.85	172.112		1614.15	1030.51	1257.94	1300.87	169.844		1613.84	1151.95	1067.2	1277.67	169.859		1579.87	1731.45	857.551	1389.62	269.611
2167.7	1567.96	1812.54	15.4635	1849.4	174.107		1613.24	1022.64	1247.26	1294.38	172.111		1608.09	1158.63	1066.9	1277.87	167.217		1574.88	1742.01	853.04	1389.97	272.768
2166	1567.95	1809.9	15.4737	1847.95	173.687		1613.78	1022.26	1244.31	1293.45	172.515		1608.45	1162.16	1084.02	1284.88	163.352		1579.95	1742.1	851.564	1391.2	273.85
2167.18	1566.86	1819.97	15.4838	1851.34	174.005		1609.66	1019.54	1244.76	1291.32	171.934		1617.75	1156.9	1085.07	1286.57	166.882		1568.46	1752.13	866.21	1395.6	269.953
2167.8	1557.43	1814.98	15.494	1846.74	176.915		1611.1	1023.21	1245.06	1293.12	171.403		1614.79	1148.01	1087.89	1283.56	166.521		1570.2	1760.96	871.981	1401.05	270.204
2164.3	1556.29	1809.01	15.5042	1843.2	176.348		1609.58	1028.2	1238.72	1292.17	169.946		1617.03	1158.98	1079.3	1285.1	167.548		1563.72	1758.7	871.317	1397.91	269.247
2159.89	1559.29	1808.64	15.5143	1842.61	174.209		1604.96	1035.61	1238.24	1292.94	166.615		1613.45	1150.28	1081.94	1281.89	166.951		1573.27	1764.04	858.809	1398.7	275.508
2165.5	1547.57	1805.84	15.5245	1839.64	179.179		1618.02	1028.94	1239.4	1295.45	172.347		1615.8	1151.65	1064.89	1277.45	171.019		1573.98	1767.72	867.784	1403.16	273.469
2159.83	1550.78	1808.12	15.5346	1839.57	176.519		1605.43	1029.47	1235.39	1290.1	168.499		1623.54	1151.92	1077.18	1284.21	171.03		1587.08	1773.67	864.918	1408.56	277.104
2166.15	1554.26	1810.94	15.5448	1843.79	177.398		1617.73	1027.29	1233.98	1293	172.983		1621.23	1147.05	1071.96	1280.08	171.947		1591.65	1785.91	867.273	1414.94	279.519
2154.61	1549.51	1802.82	15.555	1835.65	175.446		1616.1	1024.76	1229.01	1289.96	173.404		1620.31	1150.61	1072.2	1281.04	171.14		1590.51	1797.85	861.589	1416.65	283.912
2157.05	1551.7	1796.43	15.5651	1835.06	175.815		1605.87	1020.29	1235.16	1287.11	171.027		1618.5	1146.77	1066.81	1277.36	172.125		1577.95	1815.58	862.134	1418.56	286.543
2158.99	1543.83	1797.93	15.5753	1833.58	178.475		1605.69	1010.09	1236.48	1284.09	173.575		1615.58	1151.39	1070.87	1279.28	169.75		1580.14	1832.76	859.918	1424.27	291.448
2157.59	1540.66	1796.44	15.5854	1831.56	178.955		1606.41	1011.86	1231.03	1283.1	173.596		1611.76	1150.04	1063.59	1275.13	170.154		1584.87	1838.7	860.74	1428.1	292.992
2156.17	1537.93	1792.62	15.5956	1828.91	179.389		1606.76	1013.84	1230.69	1283.76	173.206		1610.91	1148.15	1057.91	1272.33	171.286		1574.67	1831.41	863.094	1423.06	289.627
2146.07	1538.97	1800.31	15.6058	1828.45	175.818		1604.92	1015.26	1234.8	1285	172.062		1616.35	1136.39	1053.53	1268.76	175.433		1573.28	1836.12	855.709	1421.7	292.993
2150.92	1541.66	1783.66	15.6159	1825.41	177.114		1613.18	1006.43	1243.26	1287.62	176.551		1610.16	1149.19	1053.31	1270.89	171.882		1579.37	1835.84	866.654	1427.29	289.929
2152.47	1533.22	1792.42	15.6261	1826.04	179.552		1604.41	997.117	1244.99	1282.17	176.294		1609.32	1148.76	1050.35	1269.47	172.28		1574.79	1826.25	871.143	1424.06	285.83
2144.69	1534.35	1779.68	15.6362	1819.57	177.316		1614.05	1006.3	1246.37	1288.91	176.728		1610.71	1148.4	1046.66	1268.59	173.563		1570.16	1829.71	874.312	1424.73	285.224
2146.3	1536.01	1790.38	15.6464	1824.23	176.987		1608.79	1000.21	1243.38	1284.13	176.858		1611.9	1151.43	1044.46	1269.26	174.08		1560.26	1827.78	868.906	1418.98	285.674
2144.67	1528.72	1785.09	15.6566	1819.49	178.638		1602.79	994.14	1235.1	1277.34	176.966		1608.48	1148.96	1035.06	1264.17	175.27		1559.54	1818.29	880.73	1419.52	279.558
2144.19	1529.99	1786.03	15.6667	1820.07	178.118		1608.61	982.901	1237.17	1276.23	181.679		1612.46	1146.79	1035.56	1264.94	176.703		1552	1803.26	878.382	1411.21	276.113
2142.84	1518.18	1783.56	15.6769	1814.86	181.003		1612.54	987.319	1225.77	1275.21	182.171		1622.16	1148.83	1041.35	1270.78	178.407		1556.85	1781.97	879.369	1406.06	271.246
2141.97	1525.49	1777.36	15.687	1814.94	178.952		1612.55	985.7	1220.66	1272.97	182.837		1632.51	1151.85	1026.13	1270.16	184.774		1552.67	1777.06	881.782	1403.84	268.944
2147.28	1519.58	1780.12	15.6972	1815.66	182.071		1610.5	982.975	1220.55	1271.34	182.923		1617.55	1146.12	1038.28	1267.31	177.861		1561.9	1773.92	883.572	1406.47	268.516
2143.11	1516.07	1780.55	15.7074	1813.25	181.747		1619.71	986.468	1218.24	1274.81	184.976		1619.55	1148.77	1041.19	1269.83	177.594		1556.28	1774.97	877.323	1402.86	270.245
2149.4	1512.5	1770.78	15.7175	1810.89	184.946		1618.25	984.281	1213.25	1271.93	185.348		1622.72	1144.2	1044.1	1270.34	178.543		1562.36	1779.82	894.698	1412.29	266.302
2144.03	1513.42	1768.28	15.7277	1808.58	183.154		1615.77	988.706	1204.48	1269.65	183.926		1623.49	1142.1	1049.1	1271.56	178		1564.83	1788.32	890.252	1414.47	269.931
2143.06	1513.89	1768.64	15.7378	1808.53	182.716		1608.1	976.453	1201.78	1262.11	184.819		1619.57	1153.39	1041.94	1271.63	176.918		1574.82	1792.15	897.128	1421.37	269.523
2134.53	1510.23	1772.95	15.748	1805.91	180.972		1619.46	985.809	1210.59	1271.95	185.474		1619.55	1147.64	1068.37	1278.52	172.041		1585.52	1805.37	888.291	1426.39	276.436
2146.01	1503.71	1779.87	15.7582	1809.86	186.022		1617.07	983.836	1195.62	1265.51	186.109		1617.64	1133.81	1055.59	1269.02	175.768		1588.79	1806.67	898.83	1431.43	273.627
2129.93	1500.7	1774.11	15.7683	1801.58	182.161		1616.12	985.057	1189.2	1263.46	185.918		1620.87	1137.08	1053.33	1270.42	176.882		1590.75	1819.08	896.39	1435.4	277.45
2141.85	1497	1769.88	15.7785	1802.91	186.884		1616.9	982.7	1192.03	1263.88	186.569		1625.91	1142.12	1049.38	1272.47	178.739		1582.48	1844.66	890.7	1439.28	284.541
2140.8	1503.6	1775.11	15.7886	1806.5	184.613		1617.42	989.526	1198.36	1268.44	184.613		1624.94	1142.48	1047.78	1271.73	178.708		1577.64	1854.98	899.771	1444.13	283.711
2135.73	1493.2	1773.89	15.7988	1800.94	185.976		1619.67	976.096	1203.81	1266.52	188.412		1615.38	1141.66	1056.29	1271.11	173.891		1582.02	1865.23	907.52	1451.59	284.054
2137.65	1498.09	1775.3	15.809	1803.68	185.169		1609.42	980.382	1210.53	1266.78	183.752		1616.93	1139.11	1053.23	1269.76	175.346		1581.81	1864.36	887.423	1444.53	290.251
2133.74	1509.28	1776.16	15.8191	1806.39	180.899		1616.16	984.371	1211.16	1270.57	184.785		1602.47	1143.61	1053.16	1266.41	170.047		1587.69	1873.79	893.774	1451.75	290.957
2133.4	1500.71	1773.16	15.8293	1802.42	183.227		1620.87	983.96	1207.35	1270.73	186.57		1611.14	1141.99	1058.15	1270.43	172.067		1593.44	1880.01	897.128	1456.86	291.835
2124.17	1503.83	1763.04	15.8394	1797.01	179.879		1615.56	978.985	1205.38	1266.64	186.299		1613.52	1140.01	1057	1270.18	173.336		1594.58	1889.97	892.939	1459.16	295.674
2118.35	1506.41	1759.85	15.8496	1794.87	177.515		1624.09	984.442	1213.07	1273.87	187.135		1603.27	1141.34	1052.07	1265.56	170.812		1586.25	1891.42	902.924	1460.2	292.232
2117.68	1500.92	1758.08	15.8598	1792.23	178.862		1614.39	979.849	1222.38	1272.21	184.862		1610.78	1142.44	1050.5	1267.91	173.477		1590.48	1900.39	897.201	1462.69	296.561
2124	1501.2	1744.07	15.8699	1789.75	181.234		1627.18	988.692	1229.78	1281.88	186.146		1600.5	1143.5	1055.38	1266.46	168.945		1583.59	1911.45	907.023	1467.36	295.721
2123.41	1490.84	1754.5	15.8801	1789.58	183.445		1621.25	977.694	1234.89	1277.95	187.022		1610.6	1144.63	1059.99	1271.74	171.181		1570.3	1908.62	900.308	1459.74	296.278
2117.92	1494.04	1753.41	15.8902	1788.46	180.949		1626.17	988.853	1226.23	1280.42	185.962		1603.35	1143.13	1058.8	1268.43	169.221		1569.47	1918.68	903.822	1463.99	297.674
2109.18	1500.22	1742.51	15.9004	1783.97	177.01		1624.17	988.543	1233.52	1282.08	185.088		1603.35	1135.76	1060.19	1266.43	169.865		1570	1921.45	908.201	1466.55	297.037
2112.81	1492.59	1745.47	15.9106	1783.62	180.056		1619.71	981.327	1248.13	1283.06	185.111		1605.09	1149.4	1052.13	1268.87	170.436		1553.71	1927.86	903.042	1461.54	299.408
2119.91	1483.4	1746.26	15.9207	1783.19	184.671		1622.83	982.164	1242.78	1282.59	186.011		1609.01	1156.79	1065.91	1277.24	167.948		1553.12	1932.54	914.83	1466.83	296.938
2113.26	1484.86	1755.97	15.9309	1784.7	181.972		1624.04	971.746	1249.44	1281.74	188.994		1603.81	1151.58	1063.3	1272.9	167.408		1557.31	1935.1	904.847	1465.75	300.911
2104.6	1480.61	1756.05	15.941	1780.42	180.541		1617.23	975.461	1243.93	1278.88	186.085		1598.64	1158.02	1069.19	1275.28	163.701		1548.24	1941.4	911.614	1467.09	300.032
2108.47	1475.92	1750.48	15.9512	1778.29	183.131		1625.86	978.805	1248.45	1284.37	187.651		1598.61	1157.89	1074.14	1276.88	162.67		1549.57	1944.87	913.702	1469.38	300.36
2106.81	1473.15	1746.75	15.9614	1775.57	183.489		1628.02	968.69	1240.3	1279.01	191.314		1605.41	1152.86	1074.72	1277.66	165.418		1553.72	1956.65	926.715	1479.03	299.652
2102.85	1473.57	1746.11	15.9715	1774.18	182.198		1629.38	963.96	1260.03	1284.46	192.479		1602.89	1167.18	1077.34	1282.47	162.298		1567.2	1959.09	930.748	1485.68	299.642
2105.26	1464.91	1738.28	15.9817	1769.48	185.511		1630.37	961.786	1251.78	1281.31	193.568		1604.38	1163.89	1068.62	1278.96	165.016		1572.02	1964.71	932.27	1489.67	300.871
2107.56	1461.15	1738.32	15.9918	1769.01	187.232		1628.85	955.797	1259.06	1281.23	194.608		1598.98	1164.43	1077.88	1280.43	161.222		1576.81	1972.38	918.038	1489.08	307.508
2100.96	1458.58	1737.32	16.002	1765.62	185.978		1627.71	954.249	1272.68	1284.88	194.507		1605.61	1166.78	1077.41	1283.27	163.223		1581.69	1974.88	924.474	1493.68	306.403
2102.17	1450.67	1729.77	16.0122	1760.87	188.714		1626.39	949.973	1273.67	1283.34	195.324		1603.57	1170.26	1068.95	1280.93	163.951		1583.13	1978.13	928.291	1496.52	306.141
2098.56	1449.28	1741.97	16.0223	1763.27	187.732		1628.14	953.503	1284.54	1288.73	194.762		1594.23	1166.36	1068.14	1276.24	161.503		1576.05	1987.92	924.132	1496.03	309.683
2097.87	1439.68	1735.22	16.0325	1757.59	190.332		1627.02	947.019	1303.11	1292.38	196.372		1598.31	1180.86	1068.13	1282.43	161.258		1577.63	1984.64	946.478	1502.92	302.01
2096.08	1435.17	1730.51	16.0426	1753.92	191.147		1632.3	951.296	1299.09	1294.23	196.603		1594.36	1177.33	1067.64	1279.78	160.447		1583.06	1991.85	933.308	1502.74	308.201
2097.06	1437.09	1728.8	16.0528	1754.32	190.943		1620.21	949.973	1306.96	1292.38	193.619		1586.13	1177.92	1075.6	1279.88	155.944		1574.28	1999.4	944.732	1506.14	306.356
2089.72	1440.89	1732.48	16.063	1754.36	187.621		1630.51	953.74	1310.71	1298.32	195.465		1585.94	1182.82	1067.68	1278.81	157.12		1575.35	2007.04	956.145	1512.84	304.972
2092.32	1439.12	1724.51	16.0731	1751.98	189.065		1627.09	948.281	1303.75	1293.04	196.03		1590.67	1180.2	1072.63	1281.17	157.835		1570.47	1992.22	968.44	1510.38	297.063
2083.25	1441.62	1724.3	16.0833	1749.72	185.657		1627.4	951.073	1296.53	1291.66	195.253		1586.77	1182.52	1073.67	1280.99	156.085		1584.65	1995.24	972.667	1517.52	297.094
2084.19	1427.47	1719.57	16.0934	1743.74	189.964		1627.89	951.335	1304.41	1294.54	195.367		1590.66	1175.95	1069.83	1278.81	158.905		1582.72	1990.97	979.008	1517.57	293.939
2085.52	1441.26	1725.76	16.1036	1750.85	186.405		1621.82	953.612	1292.99	1289.47	192.904		1597.56	1188.8	1079.78	1288.71	157.598		1579.88	1993.13	982.482	1518.5	293.36
2084.4	1429.94	1722.74	16.1138	1745.69	189.276		1628.75	945.929	1290.92	1288.54	197.118		1588.57	1195.96	1078.95	1287.83	154.119		1586.58	1990.63	975.197	1517.47	295.161
2082.56	1430.03	1705.6	16.1239	1739.4	189.128		1620.47	952.013	1300.42	1290.97	193.025		1584.85	1190.85	1067.35	1281.01	156.045		1582.97	1982.42	968.275	1511.22	294.949
2078.57	1426.26	1713.11	16.1341	1739.31	188.759		1627.28	953.382	1297.18	1292.61	194.55		1588.5	1194.4	1062.23	1281.71	158.07		1569.88	1976	966.43	1504.1	293.286
2072.79	1423.73	1709.23	16.1442	1735.25	187.819		1626.63	955.832	1311.31	1297.92	193.757		1585.98	1192.45	1060.3	1279.58	157.88		1588.47	1987.56	978.581	1518.2	293.377
2069.47	1417.62	1718.3	16.1544	1735.13	188.361		1628.31	958.572	1299.51	1295.46	193.346		1575.26	1195.01	1062.87	1277.71	153.588		1586.31	1986.17	986.096	1519.52	290.621
2072.15	1421.51	1712.48	16.1646	1735.38	188.172		1629.96	960.952	1315.35	1302.09	193.239		1582.5	1194.13	1065.53	1280.72	155.39		1566.74	1988.65	978.434	1511.27	292.939
2079.15	1411.22	1704.27	16.1747	1731.54	193.297		1630.83	958.755	1299.71	1296.43	194.019		1583.2	1196.98	1056.18	1278.79	157.54		1564.15	1991.43	1002.63	1519.4	286.316
2075.46	1411.68	1700.37	16.1849	1729.17	192.157		1628.57	951.736	1304.68	1294.99	195.444		1590.46	1207.67	1051.57	1283.24	160.086		1560.01	1995.93	996.675	1517.54	289.241
2073.78	1414.57	1702.4	16.195	1730.25	190.806		1632.17	946.998	1303.92	1294.36	197.85		1576.66	1211.15	1055.61	1281.14	154.431		1559.81	1989.7	998.088	1515.87	287.096
2072.35	1411.04	1695.09	16.2052	1726.16	191.534		1628.73	962.736	1306.49	1299.32	192.291		1580.87	1208.95	1049.06	1279.63	157.536		1555.77	1992.08	985.723	1511.19	291.364
2067.03	1406.89	1702.53	16.2154	1725.48	190.911		1624.51	954.562	1312.08	1297.05	193.542		1578.65	1221.34	1052	1284	155.225		1555.02	1987.64	1000.65	1514.44	285.643
2060.7	1404.88	1699.05	16.2255	1721.54	189.655		1629.36	951.589	1313.89	1298.28	195.812		1573.01	1214.9	1055.89	1281.27	152.922		1555.39	1982.65	1000.4	1512.81	284.349
2063.72	1403.55	1700.27	16.2357	1722.51	190.901		1626.17	951.488	1320.49	1299.38	195.05		1576.73	1225.16	1055.59	1285.83	153.468		1555.2	1983.57	998.398	1512.39	285.2
2057.61	1410.13	1693.43	16.2458	1720.39	187.396		1627.27	955.914	1323.04	1302.07	194.086		1578	1214.85	1063.18	1285.35	152.739		1554.23	1979.95	1016.04	1516.74	278.887
2062.16	1409.89	1693.11	16.256	1721.72	188.837		1632.53	947.845	1338.3	1306.23	198.301		1573.93	1221.19	1058.71	1284.61	152.072		1547.81	1962.38	1025.38	1511.86	271.085
2048.54	1419.98	1700.7	16.2662	1723.08	181.793		1631.18	957.128	1337.59	1308.63	195.12		1562.35	1210.86	1054.38	1275.86	150.198		1547.21	1946.85	1022.73	1505.6	267.579
2054.02	1417.95	1696.83	16.2763	1722.94	184.081		1631.08	953.478	1329.55	1304.7	196		1563.2	1218.32	1050.74	1277.42	150.856		1539.87	1943.76	1028.44	1504.02	264.835
2046.11	1420.94	1692.19	16.2865	1719.75	180.997		1638.85	948.417	1309.5	1298.92	199.38		1559.65	1218.58	1052.45	1276.9	149.29		1537.4	1942.93	1035.95	1505.43	262.31
2053.42	1411.37	1686.95	16.2966	1717.24	185.963		1635.97	949.591	1303.07	1296.21	198.17		1560.95	1216.63	1066.44	1281.34	146.374		1551.74	1933.17	1025.66	1503.52	263.083
2040.75	1412.03	1686.38	16.3068	1713.05	181.983		1638.27	937.48	1296.18	1290.64	202.319		1563.88	1219.96	1067.19	1283.68	146.878		1537.35	1929.11	1033.33	1499.93	259.266
2044.19	1415.88	1679.34	16.317	1713.13	182.164		1639.85	948.432	1267.95	1285.41	199.786		1555.88	1225.39	1065.44	1282.24	144.402		1539.85	1932.71	1021.38	1497.98	263.911
2035.76	1409.72	1680.33	16.3271	1708.6	181.274		1639.74	941.696	1263.96	1281.8	201.704		1549.14	1224.12	1065.77	1279.68	142.276		1532.77	1926.15	1008.85	1489.26	265.696
2036.06	1424.12	1672.53	16.3373	1710.9	177.692		1640.45	949.346	1242.34	1277.38	200.271		1535.53	1230.44	1066.51	1277.5	137.423		1545.12	1931.04	1018.81	1498.32	264.376
2032.33	1416.63	1681.09	16.3474	1710.01	178.323		1651.51	954.495	1240.94	1282.31	202.271		1558.15	1227.94	1071.64	1285.91	143.405		1547.25	1931.41	1014.92	1497.86	265.718
2040.41	1410.65	1669.93	16.3576	1707	182.738		1647.75	947.61	1231.52	1275.62	203.312		1550.47	1233.43	1057.61	1280.5	144.211		1548.65	1926.63	1025.5	1500.26	261.257
2038.95	1401.65	1668.76	16.3678	1703.12	184.772		1646.01	951.078	1230.44	1275.84	201.889		1548.07	1229.29	1061.98	1279.78	142.574		1536.08	1929.92	1019.38	1495.13	263.65
2040.1	1406.7	1666.33	16.3779	1704.38	183.834		1650.65	939.304	1219.48	1269.81	206.885		1551.64	1228.31	1057.63	1279.2	144.86		1531.67	1939.03	1022.11	1497.6	265.242
2034.68	1404.71	1664.69	16.3881	1701.36	182.778		1643.29	951.352	1220.01	1271.55	201.401		1537.35	1228.7	1063.07	1276.37	138.974		1526.61	1941.16	1027	1498.26	264.278
2031.51	1398.91	1666.02	16.3982	1698.81	183.348		1650.85	944.157	1213.41	1269.47	205.92		1544.79	1232.51	1060.97	1279.42	141.623		1529.68	1941.62	1017.83	1496.38	267.195
2029.68	1390.08	1658.7	16.4084	1692.82	185.425		1649.57	945.103	1214.06	1269.58	205.249		1528.9	1243.33	1060.88	1277.7	136.195		1538.2	1944.45	1015.65	1499.43	268.82
2023.1	1402.32	1661.7	16.4186	1695.71	180.01		1646.61	945.423	1211.65	1267.89	204.358		1535.37	1249.46	1055.26	1280.03	139.434		1538.7	1952.26	1011.92	1500.96	272.107
2023.92	1396.65	1654.19	16.4287	1691.59	182.041		1648.6	942.591	1211.6	1267.6	205.722		1530.34	1252.14	1056.67	1279.72	137.429		1533.56	1957.34	1008.01	1499.63	274.572
2019.69	1388.26	1643.56	16.4389	1683.84	183.387		1649.47	949.031	1206.37	1268.29	204.556		1534.9	1257.53	1059.34	1283.92	137.913		1527.62	1961.55	1004.79	1497.99	276.591
2016.07	1383.76	1653.09	16.449	1684.31	183.201		1650.69	952.53	1195.37	1266.19	204.628		1527.81	1261.83	1053.54	1281.06	137.248		1534.03	1964.96	1009.28	1502.76	276.324
2019.03	1388.54	1640.31	16.4592	1682.63	183.231		1653.7	954.174	1184.16	1264.01	205.845		1529.07	1256.83	1055.89	1280.6	137.11		1535.18	1962.6	1003.63	1500.47	277.375
2010.66	1383.05	1636.91	16.4694	1676.87	182.274		1662.83	957.327	1181.55	1267.23	208.118		1531.41	1264.89	1055.46	1283.92	137.725		1541.21	1966.97	1006.32	1504.84	277.912
2009.87	1378.92	1632.74	16.4795	1673.84	183.295		1659.03	953.373	1184.74	1265.71	207.689		1520.65	1269.92	1073.34	1287.97	129.442		1542.96	1965.06	1011.11	1506.37	275.987
2019.45	1372.87	1629.96	16.4897	1674.09	187.952		1652.68	952.562	1176.57	1260.6	206.427		1523.25	1274.6	1062.99	1286.95	133.01		1557.87	1966.93	1024.57	1516.46	272.822
2014.63	1364.07	1633.06	16.4998	1670.59	188.735		1656.94	956.782	1168.77	1260.83	207.293		1516.3	1270.99	1077.29	1288.19	127.022		1558.31	1960.96	1031.03	1516.77	269.249
2011.26	1360.83	1635.55	16.51	1669.21	188.515		1655.26	947.218	1151.58	1251.35	210.395		1527.36	1282.1	1075.24	1294.9	130.674		1558.56	1956.49	1045.96	1520.33	263.54
2009.73	1358.28	1636.56	16.5202	1668.19	188.72		1663.91	953.055	1156.34	1257.77	211.379		1525.19	1279.85	1079.62	1294.88	128.845		1553.62	1942.88	1045.65	1514.05	259.762
2007.74	1358.94	1634.61	16.5303	1667.1	187.996		1665.41	951.031	1159.21	1258.55	212.12		1510.02	1285.09	1077.22	1290.78	124.972		1552.38	1949.84	1051.33	1517.85	259.951
2013.07	1357.09	1638.02	16.5405	1669.39	190.013		1661.82	946.327	1145.64	1251.26	213.191		1527.8	1289.78	1075.7	1297.76	130.571		1547.94	1938.47	1056.16	1514.19	255.261
2003.79	1350.8	1631.09	16.5506	1661.89	189.132		1660.93	954.497	1140.8	1252.08	211.382		1527.17	1284.05	1085.76	1298.99	127.643		1531.74	1943.19	1050.54	1508.49	257.947
2005.29	1349.55	1635.07	16.5608	1663.3	189.821		1666.15	956.644	1132.03	1251.61	213.367		1519.63	1281.68	1079.46	1293.59	127.205		1536.12	1940.44	1057.48	1511.35	255.19
2010.79	1347.49	1632.17	16.571	1663.48	192.118		1669.54	945.09	1134.82	1249.81	216.89		1521.45	1281.34	1083.44	1295.41	126.64		1523.59	1945.65	1066.49	1511.91	253.86
1993.45	1337.57	1625.74	16.5811	1652.26	189.8		1665.85	948.348	1136.09	1250.1	214.827		1526.25	1284.06	1082.3	1297.54	128.336		1516.25	1951.94	1060.78	1509.66	257.277
1996.13	1334.95	1632.97	16.5913	1654.69	191.175		1670.56	937.182	1129.3	1245.68	219.559		1522.71	1282.57	1084.28	1296.52	126.756		1515.14	1962.07	1040.25	1505.82	266.146
2001.38	1334.69	1619.62	16.6014	1651.9	193.132		1665.62	945.887	1131.45	1247.65	215.741		1532.54	1276.74	1090.47	1299.92	128.14		1505.77	1964.56	1031.42	1500.58	269.387
1996.23	1342.35	1631.02	16.6116	1656.53	189.189		1670.05	938.916	1130.14	1246.37	218.915		1522.74	1282.82	1083.33	1296.3	127.025		1503.08	1973.43	1024.97	1500.49	273.8
1985.92	1335.98	1624.49	16.6218	1648.8	188.014		1666.62	945.432	1126.84	1246.29	216.587		1523.2	1275.91	1087.15	1295.42	126.256		1501.02	1982.26	1015.88	1499.72	278.971
1996.85	1329.78	1614.55	16.6319	1647.06	193.253		1654.66	945.084	1130.17	1243.31	212.506		1537	1279.63	1071.27	1295.97	134.694		1506.94	1997.44	1015.43	1506.61	283.482
1989.76	1329.07	1628.95	16.6421	1649.26	190.997		1663.5	940.344	1128.65	1244.16	216.6		1529.02	1277.55	1081.39	1295.99	129.547		1498.6	1990.61	1014.06	1501.09	281.909
1988.07	1316.62	1623.59	16.6522	1642.76	194.065		1668.83	925.945	1120.56	1238.45	222.406		1532.87	1274.24	1073.06	1293.39	133.081		1499.97	2011.94	1010.29	1507.4	289.177
1979.45	1321.63	1626.8	16.6624	1642.63	190.061		1675.29	935.782	1114.15	1241.74	222.806		1538.91	1270.44	1079.37	1296.24	133.284		1492.35	2020.28	1012.13	1508.25	291.138
1980.58	1316.96	1623.03	16.6726	1640.19	191.763		1662.13	940.732	1120.67	1241.18	216.791		1524.88	1266.75	1072.75	1288.13	130.955		1487.84	2019.53	1016.97	1508.11	289.591
1982.2	1309.63	1622.07	16.6827	1637.97	194.315		1677.28	941.778	1118.23	1245.76	221.691		1530.46	1267.4	1079.61	1292.49	130.751		1474.33	2029.63	1021.79	1508.58	291.443
1981.45	1312.87	1623.95	16.6929	1639.43	193.158		1663.52	944.874	1118.31	1242.24	216.512		1542.12	1273.78	1077.4	1297.77	134.689		1476.04	2033.05	1028.32	1512.47	290.611
1974.08	1304.77	1624.02	16.703	1634.29	193.282		1667.38	944.929	1114.14	1242.15	218.154		1538.55	1274.87	1072.47	1295.29	134.931		1467.14	2040.86	1025.52	1511.17	293.926
1972.92	1299.82	1611.52	16.7132	1628.09	194.483		1673.23	942.56	1114.16	1243.32	220.592		1540.32	1273.56	1065.01	1292.96	137.554		1459.03	2046.6	1024.99	1510.21	296.022
1975.89	1300.57	1614.91	16.7234	1630.46	195.103		1672.58	941.939	1120.04	1244.85	219.957		1543.93	1278.62	1063.37	1295.31	138.975		1473.88	2045.61	1020.17	1513.22	296.672
1977.88	1296.53	1611.02	16.7335	1628.48	196.883		1676.27	950.398	1113.4	1246.69	219.884		1538.98	1282.61	1060.03	1293.88	138.376		1458.63	2046.4	1017.23	1507.42	298.094
1972.46	1292.8	1606.7	16.7437	1623.99	196.389		1678.37	942.344	1131.95	1250.89	220.637		1553.53	1277.78	1059.03	1296.78	143.064		1466.34	2054.11	1008.79	1509.74	302.537
1972.65	1296.09	1615.87	16.7538	1628.2	195.404		1681.34	945.092	1116.23	1247.55	222.449		1550.51	1274.4	1054.66	1293.19	143.448		1467.63	2055.46	1003.62	1508.9	304.34
1971.18	1281.7	1619.39	16.764	1624.09	199.048		1677.58	944.287	1119.7	1247.19	221.073		1542.6	1289.28	1053.45	1295.11	141.236		1459.89	2061.7	997.656	1506.42	308.043
1970.86	1281.15	1613.59	16.7742	1621.86	199.143		1678.49	944.092	1116.55	1246.38	221.717		1538.7	1279.82	1063.64	1294.05	137.32		1460.5	2061.26	996.539	1506.1	308.204
1970.54	1276.73	1607.47	16.7843	1618.25	200.359		1684.02	931.566	1119.48	1245.02	226.103		1537.88	1290.45	1066.64	1298.32	136.093		1456.52	2056.95	989.12	1500.86	309.052
1963.28	1274.79	1599.84	16.7945	1612.64	198.852		1686	941.472	1126.31	1251.26	223.824		1526.65	1285.29	1066.78	1292.91	132.806		1458.92	2051.21	988.025	1499.38	307.58
1957.05	1264.32	1605.2	16.8046	1608.86	199.983		1684.23	948.151	1105.74	1246.04	223.769		1525.25	1284.05	1062.39	1290.56	133.656		1456.03	2052.76	982.824	1497.2	309.55
1950.99	1269.33	1598.5	16.8148	1606.28	196.818		1688.68	943.818	1108.3	1246.93	225.921		1537.48	1285.25	1061.97	1294.9	137.354		1448.19	2057.32	984.839	1496.79	310.552
1957.79	1257.11	1595.73	16.825	1603.54	202.309		1697.64	946.216	1109.03	1250.96	228.23		1542.12	1282.61	1061.89	1295.54	138.781		1446.3	2058.01	977.08	1493.8	312.939
1958.28	1251.94	1599.61	16.8351	1603.28	203.912		1692.74	947.155	1099.22	1246.37	227.459		1534.6	1282.33	1072.58	1296.5	133.562		1441.84	2061.28	977.52	1493.55	313.923
1954.11	1237.76	1587.05	16.8453	1592.97	206.812		1690.83	948.918	1090.93	1243.56	227.361		1541.69	1288.99	1073.94	1301.54	135.174		1446.97	2046.77	974.09	1489.28	310.378
1955.59	1238.67	1584.08	16.8554	1592.78	207.003		1696.37	944.767	1085.16	1242.1	230.721		1540.33	1291.76	1070.57	1300.89	135.685		1449.37	2050.36	965.302	1488.35	313.836
1955.49	1226.55	1586.39	16.8656	1589.48	210.433		1699.42	946.937	1083.81	1243.39	231.414		1532.59	1295.49	1072.38	1300.15	132.871		1442.34	2039.92	981.621	1487.96	306.357
1958.4	1232.19	1591.13	16.8758	1593.9	209.643		1696.94	940.675	1094.08	1243.9	230.808		1536.71	1291.05	1059.84	1295.87	137.681		1443.79	2038.4	980.39	1487.53	306.203
1951.45	1227.25	1595.81	16.8859	1591.5	209.07		1701.54	932.971	1090.52	1241.68	234.384		1531.04	1284.27	1060.67	1291.99	135.838		1442.92	2027.21	985.656	1485.26	301.416
1948.77	1222.39	1596.41	16.8961	1589.19	209.719		1700.23	943.585	1093	1245.6	231.369		1524.24	1277.3	1056.32	1285.95	135.146		1451.38	2035.06	982.088	1489.51	304.565
1941.66	1220.8	1597.58	16.9062	1586.68	208.165		1699.98	942.3	1086.75	1243.01	232.259		1512.98	1276.88	1059.45	1283.11	130.96		1445.79	2038.91	994.832	1493.18	302.33
1939.89	1224.69	1587.93	16.9164	1584.17	206.469		1699.79	938.6	1094.91	1244.43	232.105		1518.71	1269.86	1062.5	1283.69	131.878		1440.69	2036.94	988.558	1488.73	303.592
1938.08	1214.84	1586.52	16.9266	1579.81	208.807		1700.06	940.164	1093.49	1244.57	232.006		1508.86	1261.18	1058.95	1276.33	130.098		1443.98	2038.37	981.641	1488	305.843
1943.74	1212.04	1587.72	16.9367	1581.17	211.251		1707.51	941.681	1088.58	1245.92	234.657		1509.35	1247.88	1064.04	1273.76	129.2		1439.5	2032.56	978.96	1483.67	304.948
1938.21	1216.77	1574.3	16.9469	1576.43	208.265		1707.15	937.87	1095.65	1246.89	234.595		1503.22	1249.63	1060.74	1271.2	128.19		1453.52	2032.94	977.807	1488.09	305.08
1938.28	1214.86	1583	16.957	1578.71	208.843		1708.78	949.279	1093.19	1250.42	232.916		1505.73	1252.67	1067.25	1275.21	127.079		1461.19	2033.49	958.595	1484.43	310.514
1943.15	1204.93	1571.04	16.9672	1573.04	213.109		1711.93	943.052	1089.18	1248.05	235.742		1507.15	1244.62	1056.71	1269.49	130.623		1471.41	2034.51	969.606	1491.84	307.581
1942.82	1203.23	1564.37	16.9774	1570.14	213.521		1708.25	946.717	1094.51	1249.82	233.15		1511.89	1247.92	1052.01	1270.61	133.241		1463.97	2031.86	961.392	1485.74	309.209
1945.03	1209.4	1568.01	16.9875	1574.15	212.381		1710.81	950.465	1095.77	1252.35	233.037		1505.63	1248.65	1060.51	1271.6	129.006		1471.33	2040.54	966.566	1492.81	310.215
1938.95	1209.39	1555.36	16.9977	1567.9	210.699		1717.15	961.629	1088.91	1255.9	233.536		1503.49	1249.7	1066.29	1273.16	126.752		1468.94	2035.31	968.805	1491.02	308.072
1944.38	1206.23	1558.28	17.0078	1569.63	213.161		1715.66	958.312	1093.28	1255.75	233.233		1509.48	1248.04	1056.24	1271.25	131.353		1462.19	2038.31	970.807	1490.44	308.486
1936.83	1211.48	1546.02	17.018	1564.78	209.603		1713.92	971.338	1084.11	1256.45	231.037		1518.59	1251.46	1062.31	1277.45	132.355		1456.22	2042.72	969.434	1489.46	310.276
1934.75	1205.57	1550.17	17.0282	1563.5	210.602		1729.81	975.648	1084.96	1263.47	235.294		1516.99	1257.52	1061.74	1278.75	131.849		1464.94	2037.87	972.35	1491.72	307.88
1932.01	1196.86	1553.5	17.0383	1560.79	212.251		1726.67	980.767	1079.3	1262.25	233.95		1504.13	1251.1	1077.3	1277.51	123.923		1473	2033.87	968.329	1491.73	307.738
1930.38	1198.12	1552.59	17.0485	1560.37	211.42		1722.78	976.704	1087.56	1262.35	232.43		1502.22	1243.34	1065.25	1270.27	126.858		1467.2	2043	964.354	1491.52	311.614
1928.88	1199.77	1550.41	17.0586	1559.69	210.527		1731.07	975.964	1084.65	1263.9	235.686		1509.54	1248.49	1066.4	1274.81	128.598		1470.09	2038.58	972.243	1493.64	308.051
1929.09	1201.99	1542.52	17.0688	1557.87	210.034		1729.03	979.761	1079.41	1262.73	234.918		1515.91	1244.98	1066.63	1275.84	130.611		1477.36	2049.61	998.497	1508.49	303.829
1922.91	1202.36	1556.89	17.079	1560.72	208.014		1720.6	974.553	1071.87	1255.68	234.155		1513.69	1252.1	1071.14	1278.98	128.458		1479.81	2049.28	989.117	1506.07	306.325
1927.61	1204.07	1563.51	17.0891	1565.07	208.87		1726.28	977.818	1065.21	1256.44	236.273		1515.48	1245.57	1070.54	1277.2	129.413		1491.15	2059.68	987.763	1512.86	309.625
1925.76	1200.98	1559.03	17.0993	1561.92	209.232		1729.02	974.375	1066.69	1256.7	237.662		1507.28	1244.9	1059.35	1270.51	129.938		1500.22	2064.58	992.078	1518.96	309.746
1936.35	1198.3	1547.36	17.1094	1560.67	213.162		1728.69	989.352	1068.57	1262.21	234.362		1511.17	1245.93	1065.39	1274.16	129.456		1498.59	2067.26	984.629	1516.83	312.663
1931.16	1195.78	1557.92	17.1196	1561.62	212.294		1735.35	980.245	1065.84	1260.48	238.719		1504.77	1249.37	1065.67	1273.27	127.32		1499.96	2079.31	973.595	1517.62	319.316
1922.21	1194.89	1553.58	17.1298	1556.89	209.965		1727.1	980.681	1062.17	1256.65	236.399		1508.66	1236.04	1062.83	1269.18	129.762		1493.15	2080.64	963.656	1512.48	322.591
1927.26	1192.39	1540.87	17.1399	1553.51	212.232		1723.56	980.813	1056.97	1253.78	235.917		1505.29	1226.51	1063.42	1265.07	129.005		1502.51	2087.41	964.394	1518.1	324.28
1931.77	1195.94	1539.8	17.1501	1555.84	212.568		1724.56	974.769	1064.88	1254.74	236.348		1501.52	1230.81	1062.31	1264.88	127.929		1494.94	2088.38	955.595	1512.97	327.13
1926.46	1195.44	1540.72	17.1602	1554.21	211.137		1733.98	979.291	1065.49	1259.59	238.497		1498.26	1227.02	1059.88	1261.72	127.734		1494.77	2093.31	958.174	1515.42	327.848
1928.12	1197.44	1533.82	17.1704	1553.12	211.149		1727.72	986.73	1070.09	1261.52	234.343		1492.7	1225.67	1054.28	1257.55	127.559		1498.07	2101.13	956.189	1518.46	330.674
1920.8	1198.57	1537.26	17.1806	1552.21	208.623		1736.94	990.306	1067.58	1264.94	237.052		1487.98	1224.44	1051.97	1254.8	126.779		1508.83	2102.68	940.589	1517.37	335.495
1929.49	1197.46	1531.98	17.1907	1552.98	211.58		1739.86	998.738	1060.21	1266.27	237.458		1481.15	1234.38	1053.37	1256.3	123.976		1512.83	2096.73	953.482	1521.01	330.052
1928.44	1197.66	1528.63	17.2009	1551.58	211.268		1735.42	1008.56	1057.63	1267.2	234.537		1486.7	1230.81	1066.67	1261.39	122.21		1517.05	2093.18	952.461	1520.9	329.302
1922.26	1203.6	1540.66	17.211	1555.5	207.593		1732.42	998.396	1053.04	1261.29	236.094		1488.47	1227.01	1054.28	1256.59	126.209		1510.72	2095.11	960.419	1522.08	327.605
1922.69	1199.15	1541.27	17.2212	1554.37	208.97		1736.54	1009.58	1055.52	1267.21	235.038		1481.83	1227.54	1057.67	1255.68	123.248		1504.39	2091.19	955.641	1517.07	327.866
1915.93	1198.23	1530	17.2314	1548.05	207.378		1738.67	1007.24	1058.57	1268.16	235.724		1481.3	1222.49	1057.48	1253.76	123.342		1512.94	2091.49	951.786	1518.74	329.018
1925.66	1202.25	1531.16	17.2415	1553.02	209.118		1741.73	1012.98	1061.67	1272.13	235.222		1480.85	1221.83	1075.91	1259.53	118.405		1514.62	2096.44	937.379	1516.15	334.594
1924.74	1190.83	1532.85	17.2517	1549.47	212.024		1745.34	1007.32	1047.68	1266.78	239.564		1482.89	1226.29	1068.98	1259.39	120.624		1519.36	2092.01	938.266	1516.54	333.06
1921.45	1189.47	1536.81	17.2618	1549.24	211.396		1730.24	1009.47	1052.6	1264.1	233.4		1480.86	1227.78	1060.81	1256.48	122.106		1519.33	2094.55	933.539	1515.81	335.161
1922.11	1185.79	1534.19	17.272	1547.36	212.66		1730.03	1008.4	1051.88	1263.44	233.635		1478.28	1222	1069.45	1256.58	119.28		1516.2	2086.91	943.91	1515.68	329.957
1923.96	1180.05	1530.61	17.2822	1544.87	214.868		1730.79	1012.75	1052.84	1265.46	232.954		1471.27	1223.5	1071.24	1255.34	116.57		1525.82	2087.75	933.616	1515.73	333.207
1919.96	1188.87	1536.26	17.2923	1548.36	211.134		1728.34	1029	1055.56	1270.97	228.814		1466.85	1215.38	1069.85	1250.69	115.957		1519.12	2089.11	942.604	1516.95	330.97
1916.78	1187.04	1522.53	17.3025	1542.12	210.886		1737.76	1029.73	1046.23	1271.24	233.309		1476.13	1213.18	1066.46	1251.93	119.837		1519.14	2086.19	939.159	1514.83	331.127
1921.71	1190.21	1523.98	17.3126	1545.3	211.434		1732.43	1028.09	1048.29	1269.6	231.486		1472.36	1210.7	1069.28	1250.78	118.073		1527.94	2077.84	929.851	1511.88	331.494
1917.88	1188.6	1524.13	17.3228	1543.54	210.747		1728.33	1046.45	1046.41	1273.73	227.299		1463.97	1214.52	1065.73	1248.08	116.179		1516.49	2080.45	928.776	1508.57	332.483
1913.49	1187.16	1527.57	17.333	1542.74	209.811		1724.74	1040.72	1047.05	1270.84	226.961		1476.4	1206.75	1073.44	1252.2	118.522		1520.11	2076.71	915.451	1504.09	335.323
1921.06	1190.17	1514.76	17.3431	1542	211.427		1727.95	1053.32	1037.98	1273.08	227.477		1468.71	1203.76	1073.3	1248.59	116.323		1502.94	2077.9	919.966	1500.27	334.27
1921.2	1189.44	1521.03	17.3533	1543.89	211.551		1726.49	1047.94	1032.51	1268.98	228.799		1473.63	1206.09	1077.78	1252.5	116.605		1508.87	2072.12	922.407	1501.13	331.916
1920.74	1188.47	1521.12	17.3634	1543.44	211.683		1728.15	1061.25	1038.43	1275.94	226.2		1473.48	1210.69	1080.25	1254.81	115.637		1508.28	2072.97	930.635	1503.96	329.772
1924.07	1187.63	1519.4	17.3736	1543.7	212.938		1733.18	1059.29	1035.69	1276.05	228.664		1469.39	1206.24	1079.87	1251.84	114.733		1506.92	2072.03	928.979	1502.64	329.976
1921.8	1196.55	1515.81	17.3838	1544.72	209.858		1726.15	1066.97	1031.67	1274.93	225.841		1467.62	1212.06	1065.94	1248.54	117.38		1515.64	2068.18	924.667	1502.83	330.166
1923.6	1192.12	1528.4	17.3939	1548.04	211.39		1733.56	1071.09	1033.65	1279.43	227.321		1480.61	1217.32	1066.44	1254.79	121.02		1512.62	2065.22	928.122	1501.99	328.294
1924.07	1197.21	1518.97	17.4041	1546.75	210.284		1742.48	1073.4	1040.62	1285.5	228.687		1487.76	1224.17	1063.71	1258.55	123.613		1508.18	2060.75	933.539	1500.82	325.417
1917.55	1196.96	1528.96	17.4142	1547.82	208.229		1736.56	1081.29	1041.59	1286.48	225.331		1484.05	1225.13	1066.55	1258.58	121.677		1512.94	2052.61	924.585	1496.71	325.733
1927.57	1197.85	1517.44	17.4244	1547.62	211.193		1720.77	1085.45	1041.68	1282.63	219.432		1484.3	1220.55	1072.76	1259.2	120.363		1500.92	2046.67	912.26	1486.62	327.553
1918.72	1199.49	1521.76	17.4346	1546.66	207.997		1738.31	1092.83	1060.33	1297.15	220.777		1482.93	1225.48	1072.66	1260.36	119.711		1493.5	2043.34	920.029	1485.62	324.294
1933.42	1198.87	1515.25	17.4447	1549.18	212.723		1734.78	1102.45	1050.9	1296.04	219.87		1476.26	1217.86	1081.74	1258.62	115.699		1507.14	2035.91	928.35	1490.47	319.834
1931.03	1205.94	1515.05	17.4549	1550.68	210.072		1734.71	1103.01	1063.93	1300.55	217.372		1466.2	1227.03	1075.94	1256.39	113.609		1504.98	2042.61	905.826	1484.47	328.321
1938.35	1213.01	1505.43	17.465	1552.26	210.693		1738.14	1107.17	1065.19	1303.5	217.657		1471.85	1232.06	1087.07	1263.66	112.196		1497.05	2044.78	898.577	1480.13	330.989
1925.44	1205.43	1508.31	17.4752	1546.39	208.719		1739.3	1117.46	1069.06	1308.61	215.798		1470.14	1236.76	1079.52	1262.14	113.475		1489.22	2040.58	887.235	1472.34	333.048
1935.15	1211.85	1511.05	17.4854	1552.68	209.834		1734.69	1120.79	1070.18	1308.55	213.568		1477.25	1239.92	1092.1	1269.76	112.181		1487.08	2036.16	887.656	1470.3	331.65
1928.93	1209.28	1500.03	17.4955	1546.08	209.017		1730.42	1125.04	1066.75	1307.4	212.176		1473.39	1237.97	1081.53	1264.3	113.886		1491.01	2024.17	894.562	1469.91	326.26
1936.01	1217.1	1501.15	17.5057	1551.42	209.047		1727.78	1130.51	1077.99	1312.09	208.395		1470.07	1242.63	1087.96	1266.88	110.971		1483.74	2019.87	890.556	1464.72	326.142
1931.18	1219.53	1506.46	17.5158	1552.39	206.717		1722.56	1137.3	1082.31	1314.06	204.867		1473.87	1247.82	1089.66	1270.45	111.487		1480.47	2018.62	885.897	1461.66	327.124
1941.53	1226.69	1503.72	17.526	1557.32	208.09		1724.94	1131.87	1089.79	1315.53	205.066		1471.79	1248.01	1091.74	1270.51	110.284		1481.5	2008.69	895.122	1461.77	321.61
1943.05	1226.9	1497.13	17.5362	1555.69	208.798		1719.86	1140.51	1096.47	1318.95	200.859		1461.26	1256.52	1088.98	1268.92	107.647		1485.02	2016.95	899.857	1467.28	322.6
1941.34	1231.01	1505.01	17.5463	1559.12	206.833		1724.33	1145.21	1099.36	1322.97	201.116		1471.17	1257.31	1102.29	1276.92	106.936		1476.8	2015.06	899.191	1463.68	322.189
1940.14	1234.04	1497.82	17.5565	1557.34	205.995		1723.7	1152.98	1094.56	1323.75	200.684		1468.76	1247.06	1098.26	1271.36	107.642		1478.59	2017.44	909.239	1468.43	319.952
1946.59	1234.37	1496.49	17.5666	1559.15	207.973		1730.51	1162.91	1109.07	1334.16	198.782		1466.25	1256.58	1098.03	1273.62	106.638		1481.57	2018.34	908.551	1469.49	320.425
1946.24	1242.02	1494.67	17.5768	1560.98	205.977		1730	1152.43	1122.99	1335.14	197.612		1453.43	1259.02	1103.8	1272.08	101.14		1477.51	2017.94	911.27	1468.91	319.497
1949.45	1241.97	1493.9	17.587	1561.77	207.032		1740.78	1160.75	1112.89	1338.14	201.792		1450.12	1261.51	1103.13	1271.59	100.295		1473.72	2018.59	912.535	1468.28	319.302
1956.95	1245.24	1490.74	17.5971	1564.31	208.718		1737.04	1158.31	1122.35	1339.24	199.174		1451.55	1265.74	1090.2	1269.16	104.326		1474.3	2013.34	921.512	1469.72	315.191
1951.22	1243.6	1495.16	17.6073	1563.32	207.095		1734.83	1147.92	1127.98	1336.91	199.042		1459.32	1268.23	1095.28	1274.28	105.132		1472.58	2019.79	918.983	1470.45	317.777
1953.16	1242.32	1489.92	17.6174	1561.8	208.324		1740.41	1152.11	1128.73	1340.42	200.11		1449.41	1267.94	1099.94	1272.43	100.909		1473.64	2010.65	929.419	1471.24	312.127
1956.05	1245.36	1492.1	17.6276	1564.5	208.328		1735.82	1150.77	1134.65	1340.41	197.757		1444.08	1274.9	1093.13	1270.7	101.332		1484.4	2008.79	926.516	1473.23	312.475
1963.06	1247.94	1488.21	17.6378	1566.4	210.107		1747.01	1144.86	1130.98	1340.95	203.071		1443.52	1276.51	1097.38	1272.47	99.9407		1478.25	2002.82	924.474	1468.52	311.33
1964.57	1249.65	1485.84	17.6479	1566.69	210.302		1741.25	1143.57	1134.88	1339.9	200.691		1439.5	1277	1096.93	1271.14	98.9349		1483.36	2005.66	924.449	1471.16	312.178
1962.19	1252.98	1489.84	17.6581	1568.34	208.46		1742.35	1132.8	1143.78	1339.64	201.377		1439.75	1281.57	1101.29	1274.2	97.7747		1479.64	1990.77	933.195	1467.87	305.352
1963.49	1259.76	1489.79	17.6682	1571.02	207.17		1750.28	1135.88	1137.39	1341.18	204.548		1444.4	1279.78	1109.08	1277.75	96.8042		1483.23	1987.6	926.497	1465.78	306.439
1972.07	1263.47	1483.87	17.6784	1573.14	209.369		1743.25	1136.42	1142.98	1340.88	201.193		1449.69	1281.41	1109.64	1280.25	98.1651		1486.41	1987.73	927.564	1467.23	306.193
1966.73	1262.27	1481	17.6886	1570	208.172		1747.8	1115.34	1138.19	1333.78	207.116		1442.87	1277.4	1105.49	1275.25	97.3992		1488.27	1982.22	933.201	1467.9	302.998
1970.55	1262.55	1482.21	17.6987	1571.77	209.232		1743.38	1116.71	1135.95	1332.01	205.756		1442.77	1274.44	1120.59	1279.27	93.036		1499.15	1986.86	927.241	1471.09	306.209
1974.81	1266.44	1485.62	17.7089	1575.62	209.383		1753.08	1105.61	1132.91	1330.54	211.42		1434.05	1280.12	1116.88	1277.02	91.572		1502.35	1979.23	930.084	1470.56	303.28
1975.01	1261.27	1477.46	17.719	1571.24	211.308		1745.67	1110.19	1138.3	1331.39	207.3		1434.32	1288.77	1120.35	1281.15	90.714		1511.86	1982.21	929.637	1474.57	304.424
1983.74	1257.8	1479.4	17.7292	1573.65	214.793		1742.29	1100.46	1136.48	1326.41	208.2		1421.79	1285.09	1112.03	1272.97	89.625		1509.87	1987.46	928.329	1475.22	306.237
1981.7	1264.58	1479.61	17.7394	1575.3	212.471		1747.45	1103.08	1134.69	1328.41	209.721		1421.63	1295.57	1107.85	1275.02	91.162		1512.56	1987.3	928.187	1476.02	306.286
1982.24	1261.48	1472.72	17.7495	1572.15	213.922		1750.03	1106.09	1146.1	1334.07	208.3		1431.44	1290.67	1109.31	1277.14	93.2373		1522.85	1982.39	916.417	1473.88	308.692
1988.18	1259.08	1468.52	17.7597	1571.93	216.732		1750.45	1100.32	1138.89	1329.89	210.577		1424.71	1292.44	1110.71	1275.95	91.0203		1522.57	1984.28	911.43	1472.76	310.704
1986.63	1255.83	1471.18	17.7698	1571.21	216.813		1755.86	1087.28	1154.61	1332.58	212.528		1418.94	1293.79	1113.45	1275.39	88.6659		1537.85	1986.18	903.252	1475.76	314.151
1986.9	1252.78	1469.97	17.78	1569.88	217.73		1747.17	1083.23	1155.98	1328.79	210.239		1417.21	1298.67	1117.66	1277.84	87.0978		1537.16	1979.68	901.281	1472.71	312.972
1984.21	1259.3	1467.77	17.7902	1570.43	215.467		1748.1	1067.63	1154.93	1323.55	213.763		1415.39	1300.98	1119.67	1278.68	86.0911		1551.15	1981.33	900.736	1477.74	314.093
1984.72	1259.44	1472.76	17.8003	1572.31	215.204		1742.97	1066.47	1156.19	1321.88	212.132		1416.86	1292.6	1119.03	1276.16	86.3695		1558.85	1979.77	879.038	1472.55	320.67
1981.02	1257.14	1473.8	17.8105	1570.65	214.501		1744.27	1068.78	1166.4	1326.48	210.786		1402.02	1292.41	1124.03	1272.82	80.8441		1567.19	1979.79	878.719	1475.23	321.16
1982.28	1257.18	1467.49	17.8206	1568.98	215.382		1756.42	1060.49	1161.26	1326.06	217.137		1406.14	1283.97	1119.78	1269.96	82.9624		1568.72	1983.68	876.828	1476.41	322.837
1984.85	1251.55	1462.03	17.8308	1566.14	217.994		1757.61	1053.39	1166.96	1325.99	218.289		1398.36	1286.09	1133.86	1272.77	76.6463		1573.16	1982.01	871.44	1475.54	324.288
1979.05	1247.25	1461.05	17.841	1562.45	217.251		1771.62	1050.28	1179.08	1333.66	222.114		1396.49	1291.63	1123.51	1270.54	79.5056		1572.12	1989.26	870.904	1477.43	326.295
1982.87	1250.04	1463.95	17.8511	1565.62	217.573		1762.88	1050.16	1180.64	1331.23	219.087		1389.58	1293.07	1119.11	1267.25	79.1363		1580.67	1980.16	867.954	1476.26	325.282
1982.52	1248.71	1465.19	17.8613	1565.47	217.685		1768.71	1044.43	1168.72	1327.29	223.611		1396.77	1286.23	1126.15	1269.72	78.5542		1585.67	1981.43	860.627	1475.91	328.17
1978.94	1252.88	1462.28	17.8714	1564.7	215.76		1773.39	1046.8	1183.31	1334.5	222.956		1388.53	1288.96	1134.67	1270.72	73.8461		1599.29	1983.56	858.579	1480.48	330.143
1977.88	1250.83	1458.34	17.8816	1562.35	216.23		1769.33	1034.3	1195	1332.88	223.102		1389.35	1295.15	1136.71	1273.73	73.7129		1607.8	1982.61	855.111	1481.84	331.517
1974.14	1252.09	1460.12	17.8918	1562.12	214.585		1772.92	1034.96	1193.75	1333.88	224.258		1396.33	1296.85	1129.15	1274.11	77.9606		1605.52	1986.25	845.61	1479.13	335.284
1973.86	1253.37	1464.05	17.9019	1563.76	213.88		1783.98	1038.27	1199.68	1340.64	226.513		1392.04	1290.9	1127.8	1270.25	76.9769		1615.28	1988.07	850.178	1484.51	334.925
1975.13	1247.88	1464.3	17.9121	1562.44	215.599		1779.95	1043.4	1205.91	1343.09	223.412		1387.48	1289.13	1119.18	1265.27	78.3643		1620.12	1989.34	852.147	1487.2	334.939
1971.41	1246.24	1464.33	17.9222	1560.66	214.808		1784.24	1042.65	1207.42	1344.77	224.824		1388.51	1285.32	1121.73	1265.19	77.6678		1628.26	1989.86	847.992	1488.7	336.932
1966.44	1244.43	1462.37	17.9324	1557.75	213.814		1777.35	1037.92	1210.71	1341.99	223.322		1394.08	1277.98	1127.27	1266.44	77.2387		1627.57	1989.36	852.704	1489.88	335.268
1965.89	1243.29	1459.99	17.9426	1556.39	214.093		1788.7	1038.27	1214.24	1347.07	226.582		1394.35	1269.23	1132.68	1265.42	75.5619		1644.35	1986.76	840.954	1490.69	339.571
1969.47	1237.18	1463.78	17.9527	1556.81	216.452		1789.45	1031.98	1223.24	1348.22	227.42		1390.44	1270.41	1125.34	1262.07	76.6421		1660.47	1994.86	838.721	1498.02	343.49
1962.71	1228.29	1466.09	17.9629	1552.36	216.353		1801.21	1027.71	1215.81	1348.24	232.903		1389.78	1268.72	1131.98	1263.49	74.4671		1674	2003.34	836.69	1504.67	347.26
1962.26	1236.12	1459.21	17.973	1552.53	214.748		1802.22	1030.24	1224.68	1352.38	231.82		1386.5	1261.88	1130.96	1259.78	73.7741		1683.73	2008.29	833.673	1508.56	350.211
1955.88	1235	1460.79	17.9832	1550.56	212.887		1802.72	1033.11	1230.28	1355.37	230.802		1385.11	1257.01	1133.38	1258.5	72.67		1688.55	2009.44	831.564	1509.85	351.568
1953.07	1228.49	1464.25	17.9934	1548.6	213.375		1818.66	1037.32	1235.83	1363.93	234.472		1381.64	1255.27	1142.49	1259.8	69.0747		1692.77	2017.5	833.465	1514.58	353.223
1955.71	1230.06	1459.45	18.0035	1548.41	214.146		1809.25	1034.06	1236.42	1359.91	232.14		1384.71	1259.3	1147.99	1264	68.3742		1686.6	2014.01	843.147	1514.59	348.77
1951.15	1232.37	1460.63	18.0137	1548.05	212.047		1813.99	1039	1233.78	1362.25	232.761		1379.73	1255.52	1146.73	1260.66	67.3105		1678.16	2016.6	842.924	1512.56	348.781
1949.93	1227.48	1458.36	18.0238	1545.26	213.033		1812.24	1040.53	1230.5	1361.09	232.147		1384.26	1252.14	1152.4	1262.93	67.1518		1672.78	2021.53	846.002	1513.44	348.572
1950.73	1221.53	1454.34	18.034	1542.2	215.036		1807.55	1046.92	1217.47	1357.31	230.437		1379.01	1245.49	1158.62	1261.04	64.095		1668.08	2024.27	841.229	1511.19	350.408
1949.43	1224.7	1450.14	18.0442	1541.42	214.132		1820.33	1040.86	1217.05	1359.41	236.004		1395.28	1246.01	1151.09	1264.13	71.0698		1660.22	2028.45	835.212	1507.96	352.771
1944.3	1218.87	1460.98	18.0543	1541.39	213.238		1815.33	1042.69	1205.76	1354.59	235.128		1397.61	1248.99	1157.43	1268.01	69.9815		1667.84	2039.94	828.268	1512.02	358.353
1942.83	1219.66	1450.63	18.0645	1537.71	213.254		1818.41	1049.67	1196.42	1354.83	235.628		1403.99	1242.82	1158.52	1268.44	72.008		1670.89	2048.47	830.597	1516.65	359.929
1948.34	1209.44	1451.57	18.0746	1536.45	217.483		1823.27	1047.88	1195.42	1355.52	237.72		1400.78	1223.86	1170.23	1264.96	69.6533		1663.94	2050.3	823.945	1512.73	362.001
1940.12	1208.62	1452.43	18.0848	1533.72	215.041		1822.82	1054.33	1185.84	1354.33	237.302		1411.45	1226.6	1170.91	1269.65	72.6961		1673.33	2053.27	827.465	1518.02	362.28
1942.32	1214.67	1448.28	18.095	1535.09	214.493		1828.6	1054.29	1182.82	1355.24	239.573		1417.66	1225.26	1172.93	1271.95	74.4049		1672.52	2062.76	826.08	1520.45	365.005
1935.63	1205.93	1451.39	18.1051	1530.98	214.371		1825.3	1057.49	1173.71	1352.17	238.932		1425.86	1224.36	1176.99	1275.74	76.2962		1678.13	2071.03	830.034	1526.4	366.191
1934.04	1207.83	1448.3	18.1153	1530.05	213.586		1824.66	1058.73	1170.54	1351.31	238.866		1425.79	1225.05	1178.92	1276.59	75.7794		1674.07	2078.52	824.996	1525.86	369.371
1922.1	1200.65	1450.92	18.1254	1524.56	211.495		1830.21	1060.57	1165.43	1352.07	240.98		1427.99	1213.55	1186.66	1276.07	76.356		1673.93	2088.23	829.432	1530.53	370.391
1922.13	1196.37	1450.5	18.1356	1523	212.623		1827.07	1065.37	1155.66	1349.37	240.269		1433.09	1212.01	1193.6	1279.56	76.9456		1674.61	2103.16	833.769	1537.18	372.828
1926.71	1191.57	1449.18	18.1458	1522.49	215.361		1821.76	1072.53	1147.35	1347.21	238.252		1439.91	1206.14	1200.38	1282.15	78.9019		1663.83	2104.05	846.296	1538.06	368.489
1923.2	1187.57	1450.06	18.1559	1520.28	215.24		1833.59	1077.17	1150.87	1353.87	240.798		1438.59	1207.78	1198.04	1281.47	78.6119		1666.14	2112.34	855.203	1544.56	367.961
1925.25	1176.95	1448.54	18.1661	1516.91	218.703		1827.49	1068.06	1150.22	1348.59	240.623		1446.93	1205.6	1195.35	1282.62	82.2054		1667.09	2123.96	871.143	1554.06	366.045
1923.67	1180.3	1442.54	18.1762	1515.5	217.672		1838.66	1084.35	1140.38	1354.47	242.639		1442.02	1202.44	1187.85	1277.44	82.4003		1666.64	2135.51	868.107	1556.75	369.971
1924.47	1166.26	1449.37	18.1864	1513.37	221.202		1832	1084.49	1147.88	1354.79	239.307		1447.66	1203.05	1193.02	1281.24	83.2585		1666.54	2140.32	884.155	1563.67	366.255
1917.18	1159.39	1446.06	18.1966	1507.54	220.907		1829.54	1079.19	1148.13	1352.29	239.455		1445.65	1196.04	1192.92	1278.2	83.7269		1666.56	2150.46	889.096	1568.7	367.396
1918.94	1153.92	1441.87	18.2067	1504.91	223.08		1837.14	1095.14	1141.65	1357.98	239.958		1447.45	1199.04	1197.75	1281.41	83.0208		1669.04	2160.87	887.56	1572.49	370.73
1908.41	1151.14	1447.85	18.2169	1502.47	220.304		1838.23	1091.37	1136.59	1355.39	241.77		1445.17	1198.29	1205.41	1282.96	81.1324		1665.77	2168.42	885.998	1573.4	373.073
1910.9	1148.93	1444.13	18.227	1501.32	221.812		1834.56	1094.44	1133.93	1354.31	240.395		1447.67	1190.8	1203.86	1280.77	83.5335		1671.98	2175.38	881.444	1576.27	376.58
1910.31	1147.74	1444.17	18.2372	1500.74	221.944		1829.11	1088.6	1136.34	1351.35	239.28		1455.46	1189.74	1222.35	1289.18	83.672		1669.65	2180.19	887.375	1579.07	375.942
1909.31	1144.3	1443.42	18.2474	1499.01	222.582		1833.21	1101.74	1131.47	1355.47	239.024		1448.51	1203.65	1210.26	1287.47	80.5413		1670.24	2189.54	897.765	1585.85	375.282
1903.21	1135.68	1444.5	18.2575	1494.46	222.971		1832.81	1105.82	1135.85	1358.16	237.483		1455.6	1199.32	1207.88	1287.6	84.0345		1662.79	2194.02	901.094	1585.97	375.207
1903.28	1135.8	1444.59	18.2677	1494.56	222.958		1838.5	1104.58	1129.53	1357.54	240.59		1453.06	1203.28	1201.87	1286.07	83.4955		1659.48	2208.66	910.132	1592.76	376.336
1907.26	1133.08	1441.92	18.2778	1494.09	225.002		1842.24	1115.97	1130.76	1362.99	239.664		1450.57	1205.27	1207.6	1287.81	81.3801		1650.71	2210.19	908.669	1589.85	376.946
1905.58	1130.46	1435.64	18.288	1490.56	225.437		1836.56	1118.6	1125.32	1360.16	238.206		1456.84	1202.19	1191.86	1283.63	86.6577		1637.82	2222.93	926.834	1595.86	374.737
1906.92	1124.78	1440.53	18.2982	1490.74	227.175		1846.99	1122.53	1127.46	1365.66	240.669		1454.37	1201.64	1196.72	1284.24	85.0724		1633.98	2228.81	930.356	1597.72	375.27
1900.48	1126.53	1442.06	18.3083	1489.69	224.686		1834.97	1122.5	1124.98	1360.82	237.079		1450.84	1197.51	1196.74	1281.69	84.5711		1626.59	2237.88	940.954	1601.81	374.594
1906.23	1109.62	1442.62	18.3185	1486.16	230.991		1846.82	1133.32	1129.09	1369.74	238.541		1458.1	1194.63	1194.65	1282.46	87.8198		1615.71	2243.09	953.581	1604.13	372.294
1900.57	1105.31	1444.81	18.3286	1483.56	230.388		1847.5	1131.96	1115.49	1364.98	241.306		1447.49	1201.42	1199.39	1282.77	82.3632		1598.27	2257.76	957.702	1604.58	375.307
1895.48	1109.31	1446.21	18.3388	1483.67	227.721		1840.89	1133.09	1108.75	1360.91	240.093		1455.94	1196.22	1195.72	1282.63	86.6556		1589.38	2268.61	974.488	1610.83	373.735
1902.43	1100.37	1444.07	18.349	1482.29	232.322		1848.23	1134.29	1108.93	1363.82	242.318		1457.88	1197.85	1180.4	1278.71	89.728		1579.04	2277.01	990.631	1615.56	371.794
1893.56	1095.29	1439.76	18.3591	1476.2	231.159		1839.07	1138.82	1100.82	1359.57	240.001		1445.71	1202.95	1188.8	1279.16	83.3786		1565.92	2286.21	991.13	1614.42	374.643
1898.57	1090.05	1445.54	18.3693	1478.05	233.964		1850.99	1142.82	1115.33	1369.71	240.77		1451.03	1199.89	1187.34	1279.42	85.8803		1551.25	2295.68	1004.43	1617.12	374.205
1900.04	1083.47	1443.56	18.3794	1475.69	236.269		1851.99	1138.69	1114.1	1368.26	241.971		1449.25	1201.67	1184.73	1278.55	85.4895		1532.68	2310.99	1021.97	1621.88	374.771
1904.02	1075.96	1440.6	18.3896	1473.52	239.607		1852.95	1137.33	1107.75	1366.01	243.62		1447.32	1202.3	1182.99	1277.54	85.0744		1524.29	2320.86	1017.94	1621.03	379.218
1893.77	1071.76	1444.88	18.3998	1470.14	237.629		1851.96	1130.13	1102.24	1361.44	245.389		1445.51	1203.41	1192.1	1280.34	82.6488		1507.24	2331.99	1023.26	1620.83	382.043
1904.94	1072.74	1450.25	18.4099	1475.97	240.58		1859.17	1144.94	1103.9	1369.34	245.205		1438.91	1192.93	1194.39	1275.41	81.7516		1501.3	2336.94	1030.18	1622.81	382.091
1905.84	1070.87	1446.16	18.4201	1474.29	241.447		1851.59	1141.15	1103.23	1365.33	243.38		1440.76	1190.17	1184.97	1271.97	84.4092		1483.88	2345.51	1039.66	1623.02	383.332
1911.59	1062.62	1446.14	18.4302	1473.45	245.456		1859.99	1130.66	1114.83	1368.49	245.789		1433.92	1202.61	1180.13	1272.22	81.1097		1472.76	2353.67	1041.86	1622.76	386.043
1907.85	1058.18	1455.21	18.4404	1473.74	245.452		1859.24	1130.88	1107.59	1365.9	246.76		1439.13	1203.34	1178.78	1273.75	82.9931		1464.91	2367.13	1053.78	1628.61	387.865
1914.12	1050.41	1449.74	18.4506	1471.42	249.566		1859.04	1130.44	1108.13	1365.87	246.667		1432.09	1200.05	1169.11	1267.08	82.9853		1451.32	2371.36	1060.17	1627.62	388.635
1914.39	1045.94	1453.97	18.4607	1471.44	250.85		1843.08	1123.59	1103.71	1356.79	243.211		1433.18	1199.71	1151.67	1261.52	86.9421		1438.08	2381.27	1074.17	1631.17	389.484
1918.21	1040.22	1456.41	18.4709	1471.61	253.57		1852.13	1120.78	1102.42	1358.44	246.899		1423.37	1201.85	1152.25	1259.16	83.3464		1426.29	2389.76	1089.03	1635.02	389.723
1917.93	1031.22	1455.41	18.481	1468.19	256.053		1854.63	1118	1090.86	1354.5	250.188		1421.48	1196.19	1133.26	1250.31	87.4914		1413.41	2401.68	1097.37	1637.49	392.839
1911.11	1027.92	1463.75	18.4912	1467.59	254.961		1858.38	1108.19	1098.92	1355.16	251.621		1428.32	1203.38	1121.98	1251.23	91.611		1401.84	2408.96	1092.75	1634.52	397.37
1914.44	1029.61	1454.01	18.5014	1466.02	255.498		1857.6	1105.03	1105.55	1356.06	250.772		1419.24	1200.1	1118.06	1245.8	89.8957		1390.08	2424.07	1087.45	1633.87	404.644
1919.36	1020.31	1454.97	18.5115	1464.88	259.58		1858.75	1107.06	1118.93	1361.58	248.607		1422.52	1198.01	1106.88	1242.47	93.7916		1377.04	2432.03	1092.56	1633.88	407.438
1915.81	1020.46	1451.39	18.5217	1462.55	258.524		1856.3	1092.51	1113.08	1353.96	251.239		1425.8	1197.43	1101.14	1241.46	96.2718		1361.24	2438.52	1089.91	1629.89	411.834
1915.44	1013.92	1456.26	18.5318	1461.87	260.264		1855.28	1097.75	1114.56	1355.86	249.755		1423.82	1196.34	1098.93	1239.7	96.2607		1351.25	2449.38	1082.72	1627.78	418.046
1920.39	997.369	1454.86	18.542	1457.54	266.455		1853.6	1095.86	1125.6	1358.35	247.773		1432.58	1183.89	1088.71	1235.06	102.51		1348.4	2458.12	1083.78	1630.1	420.999
1923.78	1005.43	1459.42	18.5522	1462.88	265.112		1857.44	1091.39	1115.65	1354.83	251.407		1427.39	1194.84	1088.24	1236.82	100.129		1339.13	2470.69	1072.99	1627.6	428.487
1926	995.65	1450.5	18.5623	1457.38	268.592		1859.07	1084.98	1107.86	1350.64	254.303		1428.05	1192.39	1082.51	1234.32	101.926		1328.7	2480.74	1076.12	1628.52	432.305
1925.25	996.017	1456.37	18.5725	1459.21	268.25		1861.55	1089.47	1114.41	1355.14	253.305		1431.12	1187.3	1077.87	1232.1	104.407		1332.88	2491.59	1072.4	1632.29	436.178
1935.36	993.979	1456.12	18.5826	1461.82	271.767		1855.41	1093.04	1118.07	1355.5	250.056		1427.76	1187.17	1077.32	1230.75	103.483		1324.89	2497.95	1079.94	1634.26	437.596
1928.8	976.187	1462.68	18.5928	1455.89	275.018		1860.29	1087.53	1120.35	1356.06	252.293		1421.74	1186.42	1078.12	1228.76	101.431		1328.35	2505.91	1073.22	1635.82	441.232
1933.07	982.593	1462.41	18.603	1459.36	274.384		1849.11	1081.4	1124.05	1351.52	249.098		1421.17	1182.41	1073.27	1225.62	102.728		1328.59	2507.18	1076.2	1637.32	440.99
1931.86	974.182	1465.39	18.6131	1457.14	276.487		1853.26	1079.19	1136.28	1356.24	249.057		1424.7	1176.15	1062.17	1221.01	107.031		1328.88	2514.84	1080.13	1641.28	442.642
1934.86	970.589	1460.45	18.6233	1455.3	278.374		1855.99	1085.54	1141.87	1361.13	247.963		1429.57	1167.02	1056	1217.53	110.76		1330.6	2515.27	1070.63	1638.83	444.597
1931.7	967.545	1463.98	18.6334	1454.41	278.369		1841.34	1080.28	1131.41	1351.01	245.61		1426.4	1166.9	1046.19	1213.16	112.17		1329.87	2520.34	1074.98	1641.73	445.424
1931.53	962.88	1457.51	18.6436	1450.64	279.646		1846.28	1072.49	1141.63	1353.47	247.212		1426.24	1160.85	1035	1207.36	115.311		1325.84	2527.55	1078.31	1643.9	447.568
1923.8	962.147	1465.46	18.6538	1450.47	277.706		1841.69	1069.94	1146.53	1352.72	245.482		1424.19	1161.3	1030.16	1205.22	115.849		1332.69	2525.89	1082.9	1647.16	445.241
1917.76	955.935	1471.31	18.6639	1448.33	277.892		1842.28	1062.44	1144.68	1349.8	247.383		1421.04	1156.03	1018.91	1198.66	118.026		1322.6	2533.13	1081.59	1645.77	449.101
1909.46	953.591	1476.2	18.6741	1446.42	276.337		1843.13	1061.64	1139.1	1347.95	248.593		1423.95	1158.83	1004.96	1195.91	122.367		1315.5	2532.05	1086.86	1644.8	448.506
1893.39	946.518	1476.1	18.6842	1438.67	273.977		1838.63	1051.99	1141.61	1344.08	248.627		1421.07	1152.67	1007.66	1193.8	121.098		1310.83	2535.03	1087.67	1644.51	449.896
1892.7	947.046	1480.28	18.6944	1440.01	273.729		1837.68	1047.67	1135.56	1340.3	249.979		1418.49	1146.15	995.545	1186.73	123.77		1296.72	2534.04	1089.17	1639.98	451.029
1880.91	941.484	1487.31	18.7046	1436.57	272.373		1830.23	1043.51	1144.16	1339.3	247.179		1415.39	1139.38	991.124	1181.96	124.313		1291.09	2534.99	1089.25	1638.44	452.043
1873.3	944.375	1481.07	18.7147	1432.92	269.236		1838.63	1038.27	1144.96	1340.62	250.903		1424.56	1142.29	987.289	1184.71	127.998		1293.11	2531.26	1080.74	1635.04	452.287
1858.37	932.241	1478.71	18.7249	1423.11	268.791		1836.08	1026.65	1140.78	1334.5	252.941		1425.84	1139.42	980.004	1181.76	130.43		1288.41	2528.46	1080.01	1632.29	452.102
1845.09	938.08	1484.86	18.735	1422.68	263.672		1830.37	1016.88	1143.36	1330.2	252.732		1418.12	1127.8	971.258	1172.39	130.911		1296.49	2526.15	1081.09	1634.58	450.102
1838.34	935.862	1484.38	18.7452	1419.53	262.532		1834.77	1011.74	1148.33	1331.61	254.649		1418.11	1131.76	947.585	1165.82	136.891		1292.78	2526.53	1068.61	1629.31	453.256
1827.03	938.985	1483.09	18.7554	1416.37	258.518		1819.26	1008.57	1144.47	1324.1	250.668		1421.46	1122.63	962.199	1168.76	134.569		1299.37	2515.62	1054.21	1623.07	451.855
1820.37	934.122	1485.72	18.7655	1413.4	258.38		1819.07	998.061	1132.22	1316.45	254.277		1420.92	1119.66	950.078	1163.55	137.68		1300.92	2511.72	1044.55	1619.06	452.42
1800.62	932.799	1484.14	18.7757	1405.85	253.558		1812.69	993.308	1121.95	1309.32	254.413		1420.67	1117.05	944.742	1160.82	139.121		1291.93	2496.98	1037.59	1608.83	450.102
1793.24	941.065	1479.34	18.7858	1404.55	248.827		1809.09	992.541	1111.76	1304.46	254.651		1417.02	1111.92	936.375	1155.11	140.42		1296.94	2484.69	1020.6	1600.74	449.114
1780.79	939.839	1484.82	18.796	1401.82	246.284		1808.14	986.229	1098.95	1297.78	257.25		1418.88	1108.44	931.409	1152.91	142.467		1294.64	2473.67	1006.38	1591.56	448.834
1768.51	937.602	1480.9	18.8062	1395.67	243.62		1801.4	997.208	1093.51	1297.37	253.544		1429.69	1099.03	929.924	1152.88	146.761		1294.87	2459.49	1007.82	1587.39	443.854
1758.04	933.669	1481.33	18.8163	1391.01	242.223		1798.05	983.27	1089.29	1290.2	255.762		1425.59	1095.81	918.289	1146.56	148.628		1300.43	2434.58	996.505	1577.17	437.588
1740.45	942.128	1480.64	18.8265	1387.74	235.091		1811.96	983.621	1086.59	1294.06	260.653		1430.92	1087.51	901.845	1140.09	154.976		1306.56	2425.35	995.807	1575.91	434.093
1731.04	930.084	1478.45	18.8366	1379.86	236.413		1802.57	978.954	1080.48	1287.33	259.279		1432.35	1084.41	905.287	1140.68	154.73		1305.33	2412.63	983.977	1567.31	432.72
1712.05	936.782	1474.99	18.8468	1374.61	229.359		1804.15	971.948	1079.14	1285.08	261.373		1430.2	1074.6	901.662	1135.49	155.584		1308.68	2397.7	962.608	1556.33	432.385
1698.33	934.063	1486.52	18.857	1372.97	227.812		1801.92	968.583	1083.92	1284.81	260.69		1432.54	1072.01	898.059	1134.2	157.393		1306.35	2387.99	945.893	1546.74	433.302
1687.41	923.994	1483.17	18.8671	1364.86	228.182		1790.13	967.289	1072.97	1276.8	258.473		1425.46	1054.14	877.13	1118.91	161.567		1308.16	2372.77	928.65	1536.53	432.235
1676.06	933.166	1486.16	18.8773	1365.13	222.829		1793.13	962.13	1072.48	1275.91	260.564		1422.06	1048.89	872.623	1114.52	161.968		1312.06	2358.89	912.331	1527.76	431.289
1664.09	928.593	1481.39	18.8874	1358.02	221.097		1785.29	957.843	1059.98	1267.7	260.466		1430.26	1045.4	869.826	1115.16	165.501		1321.11	2347	898.874	1522.33	429.973
1652.48	927.962	1472.6	18.8976	1351.01	217.806		1780.26	955.338	1060.44	1265.35	259.237		1429.3	1031.66	870.472	1110.48	166.063		1322.83	2322.15	878.216	1507.73	426.957
1638.65	927.333	1472.49	18.9078	1346.16	214.835		1780.35	952.013	1056.74	1263.03	260.418		1423.87	1020.38	853.514	1099.26	169.304		1332.43	2305.2	876.017	1504.55	421.449
1613.69	927.635	1476.76	18.9179	1339.36	209.624		1769.92	946.61	1045.73	1254.09	259.497		1417.77	1015.73	842.92	1092.14	170.286		1348.91	2285.59	859.237	1497.91	418.438
1599.61	929.073	1472.32	18.9281	1333.67	205.608		1770.56	945.004	1043.1	1252.89	260.381		1421.22	1007.49	834.912	1087.87	173.958		1350.54	2275.42	847.377	1491.11	418.189
1583.52	924.815	1467.04	18.9382	1325.13	202.961		1768.21	940.732	1037.56	1248.83	261.188		1423.86	995.566	824.491	1081.31	178.254		1354.47	2258.43	837.771	1483.56	415.158
1570.55	923.912	1469.45	18.9484	1321.3	200.828		1755.66	928.541	1023.66	1235.95	261.3		1414.17	989.031	828.335	1077.18	174.763		1365.97	2245.12	830.484	1480.52	412.367
1552.64	927.407	1468.41	18.9586	1316.15	195.888		1756.13	927.908	1021.56	1235.2	261.863		1417.85	976.423	815.31	1069.86	180.103		1368.43	2222.84	813.92	1468.39	409.78
1535.95	923.308	1465.56	18.9687	1308.28	193.553		1740.31	922.885	1015.61	1226.27	258.41		1419.64	968.864	812.872	1067.13	181.92		1374.72	2212.75	812.191	1466.55	406.904
1523	923.505	1468.24	18.9789	1304.91	191.359		1735.18	912.122	1003.69	1217	260.435		1411.29	959.285	808.797	1059.79	181.039		1385.48	2203.76	799.235	1462.83	407.291
1513.15	930.457	1468.9	18.989	1304.17	187.292		1728.57	901.581	998.635	1209.59	260.995		1411.58	948.87	801.696	1054.05	183.745		1388.74	2188.64	790.568	1455.98	404.986
1496.11	925.214	1463.63	18.9992	1294.99	185.124		1721.58	901.279	994.457	1205.77	259.304		1408.07	937.616	797.862	1047.85	184.572		1397.5	2168.94	775.763	1447.4	402.95
1487.43	929.411	1462.54	19.0094	1293.13	182		1725.31	890.654	981.738	1199.23	264.35		1400.98	935.669	790.602	1042.42	184.108		1404.32	2155.06	764.824	1441.4	401.756
1465.53	924.673	1463.29	19.0195	1284.5	179.914		1723.77	891.287	972.541	1195.87	264.993		1403.08	918.379	792.254	1037.9	186.183		1408.73	2137.92	757.537	1434.73	398.694
1461.31	922.696	1457.13	19.0297	1280.38	178.846		1717.49	887.298	967.27	1190.69	264.413		1397.1	911.86	789.763	1032.91	185.477		1419.4	2126.08	748.677	1431.39	397.667
1452.54	923.22	1468.5	19.0398	1281.42	179.16		1702.44	879.587	955.535	1179.19	262.543		1398.32	904.453	781.346	1028.04	188.52		1428.74	2120.98	742.807	1430.84	397.845
1443.27	924.363	1456.59	19.05	1274.74	175.231		1689.3	878.696	944.744	1170.91	259.894		1381.11	896.388	784.805	1020.77	183.027		1424.3	2118.55	733.497	1425.45	399.831
1432.87	923.025	1460.24	19.0602	1272.05	174.689		1691.58	868.153	936.306	1165.35	263.85		1375.92	884.046	781.237	1013.73	183.508		1433.39	2116.37	728.795	1426.18	400.574
1420.4	913.084	1451.97	19.0703	1261.82	174.605		1681.89	863.73	927.128	1157.58	262.791		1382.31	880.329	778.052	1013.56	186.721		1440.11	2103.04	717.595	1420.25	400.068
1417.9	911.732	1453.18	19.0805	1260.94	174.899		1677.09	851.553	910.379	1146.34	265.918		1379.1	878.671	779.323	1012.37	185.598		1441.18	2104.14	721.352	1422.22	399.288
1409.44	908.314	1451.02	19.0906	1256.26	174.386		1673.57	849.512	905.57	1142.88	265.836		1370.13	881.505	766.872	1006.17	184.963		1438.52	2102.28	714.556	1418.45	400.728
1394.79	902.769	1449.8	19.1008	1249.12	173.902		1669.79	848.214	895.044	1137.68	266.398		1363.93	871.285	752.61	995.943	187.157		1439.76	2099.09	720.346	1419.73	398.136
1393.6	890.635	1446.2	19.111	1243.48	177.075		1664.14	841.889	886.201	1130.74	267.006		1362.37	870.43	750.394	994.397	187.22		1435.37	2096.69	718.465	1416.84	397.966
1385.2	885.329	1443.11	19.1211	1237.88	177.067		1669	852.304	882.461	1134.59	267.346		1356.33	873.113	745.076	991.507	186.12		1443.4	2097.39	714.254	1418.35	399.474
1371.93	888.501	1444.55	19.1313	1234.99	174.511		1659.42	850.113	866.637	1125.39	267.057		1348.05	868.948	743.258	986.751	184.255		1447.11	2090.59	719.958	1419.22	395.913
1360.2	884.656	1440.47	19.1414	1228.44	173.449		1662.07	853.423	854.845	1123.45	269.312		1345.84	870.302	744.572	986.905	183.101		1443.31	2085.8	716.199	1415.1	395.623
1357.96	886.226	1441.25	19.1516	1228.48	172.808		1658.55	856.266	844.851	1119.89	269.349		1338.41	874.755	743.654	985.605	180.415		1435.66	2077.15	724.044	1412.28	390.783
1347.88	875.556	1440.87	19.1618	1221.43	175.01		1659.33	858.344	843.254	1120.31	269.547		1339.74	881.203	728.755	983.231	183.604		1431.75	2063.74	724.136	1406.54	386.915
1351.71	873.375	1443.02	19.1719	1222.7	176.64		1650.5	863.474	820.161	1111.38	269.85		1336.45	884.57	730.807	983.944	181.759		1426.2	2062.84	733.784	1407.61	383.779
1334.1	866.746	1435.5	19.1821	1212.11	175.147		1646.25	870.742	819.675	1112.22	267.422		1338.14	894.038	732.463	988.215	181.075		1416.45	2058.49	734.713	1403.22	382.198
1331.1	852.111	1441.32	19.1922	1208.18	180.854		1649.75	874.029	808.507	1110.76	270.156		1331.07	905.415	720.524	985.669	180.759		1405.22	2054.74	735.409	1398.46	380.873
1321.67	854.65	1436.74	19.2024	1204.35	177.98		1643.15	882.029	792.369	1105.85	269.895		1332.34	916.706	730.878	993.309	177.802		1390.97	2050.24	734.386	1391.86	379.854
1308.86	835.423	1434.29	19.2126	1192.85	182.347		1640.19	879.834	784.79	1101.6	270.686		1324.91	926.675	727.403	992.995	175.643		1380.46	2051.55	736.216	1389.41	379.73
1307.87	835.74	1431.37	19.2227	1191.66	181.495		1620.25	882.885	783.893	1095.68	263.84		1315.54	932.914	731.063	993.173	171.394		1357.88	2050.08	735.518	1381.16	379.661
1309.57	818.157	1441.52	19.2329	1189.75	189.659		1617.92	886.654	782.541	1095.71	262.832		1303.19	952.164	725.975	993.777	167.923		1347.76	2051.75	724.371	1374.62	383.416
[truncated: 13,713 more rows]

## Sheet: Fig. 6
Fig. 6A
	Number	Percent Total
Soluble Chemoreceptors	4625	0.456114
Membrane-bound Chemoreceptors	1435	0.141519
[truncated: 19 more rows]

## Sheet: Fig. S1
	Buffer	12.5 uM HOCl	25 uM HOCl	50 uM HOCl	100 uM HOCl	200 uM HOCl	25 uM ZnSO4	50 uM ZnSO4	100 uM ZnSO4	200 uM ZnSO4	400 uM ZnSO4	200 uM EDTA
[truncated: 8 more rows]

[truncated: 3 more sheets: Fig. S4, Data S1B, Data S1C]
